# Supplementary material for: Gut virome profiling identifies an association between temperate phages and colorectal cancer promoted by Helicobacter pylori infection
Source: Gut Microbes. 2023 Sep 25;15(2):2257291. doi: 10.1080/19490976.2023.2257291 (PMC10578192; doi:10.1080/19490976.2023.2257291)
Supplement: Supplemental Material [file KGMI_A_2257291_SM6769.zip › KGMI_2257291_Supplementary material1/Suppl.table.xlsx]

## Sheet: Supplementary Table S1
Supplementary Table S1. Significant abundant vOTUs in H.pylori-infected Apc+/1638N mice at 12-week pi.
vOTU	logFoldChange	se	p_val	q_val*	Category	Host	Viral class
vOTU_340	9.71196	0.663557	1.65e-48	5.34e-47	Temperate shared vOTUs		Caudoviricetes
vOTU_614	9.24275	0.679042	3.42e-42	9.95e-41	Temperate shared vOTUs		Caudoviricetes
vOTU_72	8.90016	0.566133	1.09e-55	4.06e-54	Temperate shared vOTUs	Muribaculaceae UBA7173	Caudoviricetes
vOTU_177	8.30637	0.636006	5.56e-39	1.45e-37	Temperate shared vOTUs	Lachnospiraceae CAG-95; Lachnospiraceae 14-2	Caudoviricetes
vOTU_342	8.10792	0.553442	1.35e-48	4.39e-47	Temperate shared vOTUs	Lachnospiraceae ASTD01	Caudoviricetes
vOTU_5	8.00665	0.642029	1.08e-35	2.5e-34	Temperate shared vOTUs	Lachnospiraceae COE1	Caudoviricetes
vOTU_308	7.9076	0.499964	2.4e-56	9.14e-55	Temperate shared vOTUs	Acutalibacter muris	Caudoviricetes
vOTU_451	7.86499	2.28041	0.000562814	0.00148507	Temperate shared vOTUs	Enterococcus faecalis	Caudoviricetes
vOTU_2787	7.40173	0.495318	1.72e-50	5.97e-49	Temperate shared vOTUs	Muribaculaceae CAG-485	Caudoviricetes
vOTU_30	7.29429	0.523155	3.48e-44	1.05e-42	Temperate shared vOTUs	Lachnospiraceae CAG-81; Lachnospiraceae 14-2	Caudoviricetes
vOTU_2088	6.92557	0.552477	4.78e-36	1.13e-34	Temperate shared vOTUs	Muribaculaceae CAG-485	Caudoviricetes
vOTU_116	6.83918	0.67258	2.74e-24	4.51e-23	Temperate shared vOTUs	Muribaculaceae CAG-485	Caudoviricetes
vOTU_255	6.52309	0.618132	4.92e-26	8.75e-25	Temperate shared vOTUs	Schaedlerella; Lachnospiraceae ASTD01; Mediterraneibacter	Caudoviricetes
vOTU_301	6.34433	0.616919	8.33e-25	1.41e-23	Temperate shared vOTUs	Limosilactobacillus reuteri; Limosilactobacillus caviae; Limosilactobacillus frumenti; Limosilactobacillus vaginalis	Caudoviricetes
vOTU_750	6.33023	2.39598	0.00824134	0.0182054	Temperate shared vOTUs	Lachnospiraceae MD308	Caudoviricetes
vOTU_256	6.06112	1.43693	2.46e-05	9.33e-05	Temperate shared vOTUs	Lactobacillus johnsonii; Lactobacillus paragasseri; Lactobacillus taiwanensis; Lactobacillus hominis	Caudoviricetes
vOTU_133	6.05132	2.31446	0.0089339	0.0196245	Temperate shared vOTUs	Lachnospiraceae MD308	Caudoviricetes
vOTU_4338	5.90878	0.561321	6.52e-26	1.15e-24	Temperate shared vOTUs	Lachnospiraceae ASTD01	Caudoviricetes
vOTU_4185	5.8264	0.534741	1.21e-27	2.28e-26	Temperate shared vOTUs	Lachnospiraceae ASTD01	Caudoviricetes
vOTU_752	5.7568	0.805091	8.65e-13	7.38e-12	Temperate shared vOTUs	Muribaculaceae CAG-485	Caudoviricetes
vOTU_230	5.62363	1.69494	0.000906993	0.00232063	Temperate shared vOTUs	Enterococcus faecalis	Caudoviricetes
vOTU_391	5.47254	0.612804	4.25e-19	5.71e-18	Temperate shared vOTUs	Acetatifactor muris	Caudoviricetes
vOTU_34	5.4182	2.31432	0.0192239	0.0395987	Temperate shared vOTUs	Lachnospiraceae 1XD42-69; Acetatifactor muris	Caudoviricetes
vOTU_316	5.18005	0.739414	2.46e-12	2.03e-11	Temperate shared vOTUs	Lactobacillus amylovorus; Lactobacillus johnsonii; Lactobacillus taiwanensis; Lactobacillus ultunensis; Lactobacillus intestinalis; Lactobacillus acetotolerans; Lactobacillus gasseri; Lactobacillus acidophilus	Caudoviricetes
vOTU_3084	5.02023	1.98452	0.0114164	0.0245755	Temperate shared vOTUs	Lachnospiraceae MD308	Caudoviricetes
vOTU_3394	5.00081	0.989238	4.3e-07	2.13e-06	Temperate shared vOTUs	Cuneatibacter caecimuris	Caudoviricetes
vOTU_69	4.90684	0.991561	7.47e-07	3.59e-06	Temperate shared vOTUs	Kineothrix; Lachnospiraceae CAG-95	Caudoviricetes
vOTU_11	4.74896	0.764243	5.17e-10	3.54e-09	Temperate shared vOTUs	Butyricicoccaceae QXXE01	Caudoviricetes
vOTU_1551	4.67958	0.603875	9.24e-15	9.25e-14	Temperate shared vOTUs		Caudoviricetes
vOTU_99	4.66718	0.378427	6.01e-35	1.37e-33	Temperate shared vOTUs	Muribaculaceae CAG-485; Muribaculaceae UBA7173	Caudoviricetes
vOTU_1057	4.6671	0.636628	2.29e-13	2.03e-12	Temperate shared vOTUs	Muribaculaceae CAG-485	Caudoviricetes
vOTU_2035	4.65198	0.598996	8.08e-15	8.18e-14	Temperate shared vOTUs		Caudoviricetes
vOTU_3672	4.61006	0.671689	6.72e-12	5.4e-11	Temperate shared vOTUs	Schaedlerella	Caudoviricetes
vOTU_4819	4.60402	0.515692	4.34e-19	5.8e-18	Temperate shared vOTUs		Caudoviricetes
vOTU_2351	4.60121	1.31331	0.000459149	0.0012243	Temperate shared vOTUs		Caudoviricetes
vOTU_1259	4.52167	1.27181	0.000377553	0.00102516	Temperate shared vOTUs		Caudoviricetes
vOTU_100	4.48965	0.851663	1.35e-07	7.1e-07	Temperate shared vOTUs	Lachnospira eligens; Lachnospira rogosae	Caudoviricetes
vOTU_153	4.47377	0.687355	7.58e-11	5.53e-10	Temperate shared vOTUs	Muribaculum intestinale	Caudoviricetes
vOTU_3531	4.39946	0.865998	3.77e-07	1.88e-06	Temperate shared vOTUs	Lachnospiraceae 14-2	Caudoviricetes
vOTU_2804	4.35708	0.302575	5.17e-47	1.62e-45	Temperate shared vOTUs		Caudoviricetes
vOTU_774	4.3389	0.56187	1.14e-14	1.14e-13	Temperate shared vOTUs	Muribaculaceae CAG-485	Caudoviricetes
vOTU_2303	4.30832	1.00891	1.95e-05	7.6e-05	Temperate shared vOTUs		Caudoviricetes
vOTU_1878	4.29661	0.361293	1.3e-32	2.79e-31	Temperate shared vOTUs	Clostridium	Caudoviricetes
vOTU_3094	4.26068	0.400176	1.8e-26	3.27e-25	Temperate shared vOTUs		Caudoviricetes
vOTU_1776	4.24574	0.50093	2.34e-17	2.85e-16	Temperate shared vOTUs	Acutalibacter	Caudoviricetes
vOTU_2950	4.23706	0.46333	5.97e-20	8.4e-19	Temperate shared vOTUs		Caudoviricetes
vOTU_200	4.23111	0.599862	1.75e-12	1.45e-11	Temperate shared vOTUs	Acutalibacter; Oscillospiraceae An92	Caudoviricetes
vOTU_2342	4.19733	0.280092	9.13e-51	3.19e-49	Temperate shared vOTUs	Clostridium	Caudoviricetes
vOTU_184	4.19128	0.631881	3.29e-11	2.49e-10	Temperate shared vOTUs	Muribaculaceae UBA7173	Caudoviricetes
vOTU_21	4.18602	0.895746	2.97e-06	1.32e-05	Temperate shared vOTUs		Caudoviricetes
vOTU_246	4.16981	0.881742	2.26e-06	1.02e-05	Temperate shared vOTUs	Enterococcus faecalis; Enterococcus haemoperoxidus	Caudoviricetes
vOTU_629	4.15888	1.17473	0.000399673	0.00107977	Temperate shared vOTUs	Cuneatibacter caecimuris	Caudoviricetes
vOTU_5168	4.12197	1.72189	0.0166718	0.034741	Temperate shared vOTUs	Enterococcus faecalis	Caudoviricetes
vOTU_5626	4.1056	0.478144	8.96e-18	1.11e-16	Temperate shared vOTUs		Caudoviricetes
vOTU_98	4.08112	1.0363	8.21e-05	0.000261028	Temperate shared vOTUs	Kineothrix; Lachnospiraceae VSOB01	Caudoviricetes
vOTU_542	4.07953	1.27865	0.00142027	0.00354285	Temperate shared vOTUs	Cuneatibacter caecimuris	Caudoviricetes
vOTU_5653	4.07521	0.617312	4.07e-11	3.06e-10	Temperate shared vOTUs	Lawsonibacter; Intestinimonas timonensis; Flavonifractor	Caudoviricetes
vOTU_1861	4.0558	0.453183	3.57e-19	4.81e-18	Temperate shared vOTUs		Caudoviricetes
vOTU_2781	4.04001	0.62981	1.41e-10	1.02e-09	Temperate shared vOTUs		Caudoviricetes
vOTU_478	4.03239	0.564841	9.4e-13	8.01e-12	Temperate shared vOTUs	Lachnospiraceae UBA3282	Caudoviricetes
vOTU_2659	4.01413	0.303582	6.5e-40	1.76e-38	Temperate shared vOTUs	Lawsonibacter; Oscillospiraceae An92	Caudoviricetes
vOTU_2076	3.99633	1.0293	0.000103361	0.000317314	Temperate shared vOTUs		Caudoviricetes
vOTU_3054	3.98689	0.298452	1.06e-40	2.97e-39	Temperate shared vOTUs	Enterocloster clostridioformis; Enterocloster bolteae	Caudoviricetes
vOTU_639	3.96361	0.453261	2.24e-18	2.84e-17	Temperate shared vOTUs	Lachnospiraceae UBA9502	Caudoviricetes
vOTU_1213	3.92181	0.321257	2.83e-34	6.37e-33	Temperate shared vOTUs	Lachnospiraceae 14-2	Caudoviricetes
vOTU_4722	3.86447	0.346254	6.34e-29	1.23e-27	Temperate shared vOTUs		Caudoviricetes
vOTU_2832	3.86437	0.379615	2.44e-24	4.04e-23	Temperate shared vOTUs	Clostridium	Caudoviricetes
vOTU_1197	3.81721	0.506487	4.82e-14	4.6e-13	Temperate shared vOTUs	Lachnospiraceae 14-2	Caudoviricetes
vOTU_1180	3.80323	0.917169	3.37e-05	0.00012378	Temperate shared vOTUs	Lawsonibacter; Oscillospiraceae An92	Caudoviricetes
vOTU_90	3.80275	0.492095	1.1e-14	1.09e-13	Temperate shared vOTUs	Lachnospiraceae COE1	Caudoviricetes
vOTU_1860	3.7926	0.478724	2.33e-15	2.49e-14	Temperate shared vOTUs		Caudoviricetes
vOTU_4436	3.79008	0.532566	1.11e-12	9.33e-12	Temperate shared vOTUs		Caudoviricetes
vOTU_4540	3.77732	0.391544	5.05e-22	7.78e-21	Temperate shared vOTUs		Caudoviricetes
vOTU_186	3.7709	0.740133	3.49e-07	1.75e-06	Temperate shared vOTUs	Enterocloster citroniae	Caudoviricetes
vOTU_1636	3.76148	0.90152	3.01e-05	0.000111573	Temperate shared vOTUs	Borkfalkiaceae UBA11940	Caudoviricetes
vOTU_2870	3.75625	0.49663	3.92e-14	3.78e-13	Temperate shared vOTUs		Caudoviricetes
vOTU_2658	3.68794	0.411581	3.23e-19	4.37e-18	Temperate shared vOTUs		Caudoviricetes
vOTU_1736	3.68458	0.697613	1.28e-07	6.74e-07	Temperate shared vOTUs	Muribaculum; Duncaniella	Caudoviricetes
vOTU_3701	3.62869	0.467236	8.08e-15	8.18e-14	Temperate shared vOTUs		Caudoviricetes
vOTU_704	3.62761	1.02073	0.000379511	0.00102918	Temperate shared vOTUs	Kineothrix	Caudoviricetes
vOTU_3807	3.5968	0.467511	1.43e-14	1.42e-13	Temperate shared vOTUs	Lachnospiraceae 1XD8-76; Lachnospiraceae UBA3282	Caudoviricetes
vOTU_1167	3.58625	0.653106	4e-08	2.25e-07	Temperate shared vOTUs		Caudoviricetes
vOTU_1502	3.56951	0.340781	1.13e-25	1.99e-24	Temperate shared vOTUs	Lachnospiraceae 14-2; Lachnospiraceae UBA9502	Caudoviricetes
vOTU_5571	3.55403	0.825218	1.66e-05	6.51e-05	Temperate shared vOTUs	Eubacterium	Caudoviricetes
vOTU_358	3.53573	0.693873	3.48e-07	1.75e-06	Temperate shared vOTUs	Enterocloster citroniae	Caudoviricetes
vOTU_2978	3.49873	0.610337	9.9e-09	6e-08	Temperate shared vOTUs	Muribaculaceae UBA7173	Caudoviricetes
vOTU_2924	3.48045	0.348559	1.77e-23	2.82e-22	Temperate shared vOTUs	Acutalibacter	Caudoviricetes
vOTU_2527	3.44729	0.647651	1.02e-07	5.42e-07	Temperate shared vOTUs		Caudoviricetes
vOTU_5374	3.43408	0.285894	3.08e-33	6.73e-32	Temperate shared vOTUs	Lawsonibacter	Caudoviricetes
vOTU_4049	3.42235	0.534653	1.54e-10	1.11e-09	Temperate shared vOTUs		Caudoviricetes
vOTU_3837	3.39128	0.383273	8.89e-19	1.16e-17	Temperate shared vOTUs	Lachnospiraceae 14-2	Caudoviricetes
vOTU_2376	3.3886	0.624517	5.76e-08	3.18e-07	Temperate shared vOTUs	Paramuribaculum; Muribaculum	Caudoviricetes
vOTU_975	3.38226	0.796118	2.15e-05	8.3e-05	Temperate shared vOTUs		Caudoviricetes
vOTU_4297	3.37266	1.12248	0.00265873	0.00635995	Temperate shared vOTUs		Caudoviricetes
vOTU_4976	3.36381	0.427144	3.4e-15	3.59e-14	Temperate shared vOTUs		Caudoviricetes
vOTU_951	3.3555	0.774924	1.49e-05	5.91e-05	Temperate shared vOTUs		Caudoviricetes
vOTU_4035	3.34734	0.608468	3.77e-08	2.13e-07	Temperate shared vOTUs		Caudoviricetes
vOTU_3233	3.32851	0.649752	3.01e-07	1.52e-06	Temperate shared vOTUs	Eubacterium; Lachnospiraceae 1XD42-69	Caudoviricetes
vOTU_504	3.31787	0.957946	0.000533148	0.00141286	Temperate shared vOTUs	Lachnospiraceae UBA3282	Caudoviricetes
vOTU_3892	3.31538	0.763644	1.41e-05	5.64e-05	Temperate shared vOTUs	Kineothrix	Caudoviricetes
vOTU_233	3.31498	0.288986	1.84e-30	3.7e-29	Temperate shared vOTUs	Clostridium; Lachnospiraceae COE1	Caudoviricetes
vOTU_5291	3.31146	0.392754	3.42e-17	4.08e-16	Temperate shared vOTUs	Acutalibacter muris	Caudoviricetes
vOTU_953	3.3038	0.718238	4.23e-06	1.83e-05	Temperate shared vOTUs	Muribaculum	Caudoviricetes
vOTU_859	3.30277	0.815251	5.09e-05	0.000177149	Temperate shared vOTUs	Lachnospiraceae TF01-11	Caudoviricetes
vOTU_558	3.28322	1.15971	0.0046393	0.0106715	Temperate shared vOTUs	Dysosmobacter	Caudoviricetes
vOTU_1052	3.27644	1.03962	0.00162394	0.00401874	Temperate shared vOTUs	Lachnospiraceae 14-2	Caudoviricetes
vOTU_1040	3.25158	0.676147	1.52e-06	6.99e-06	Temperate shared vOTUs		Caudoviricetes
vOTU_1081	3.24685	0.435281	8.7e-14	8.1e-13	Temperate shared vOTUs		Caudoviricetes
vOTU_4951	3.24138	0.779569	3.21e-05	0.000118363	Temperate shared vOTUs		Caudoviricetes
vOTU_2898	3.2333	0.922269	0.00045523	0.00121536	Temperate shared vOTUs		Caudoviricetes
vOTU_4231	3.22363	0.651977	7.64e-07	3.66e-06	Temperate shared vOTUs		Caudoviricetes
vOTU_2584	3.21428	0.370653	4.25e-18	5.34e-17	Temperate shared vOTUs		Caudoviricetes
vOTU_2330	3.203	0.583554	4.05e-08	2.27e-07	Temperate shared vOTUs	Lawsonibacter; Oscillospiraceae An92	Caudoviricetes
vOTU_2184	3.19977	0.404046	2.39e-15	2.54e-14	Temperate shared vOTUs	Lachnospiraceae UBA3282	Caudoviricetes
vOTU_1450	3.1971	0.769922	3.29e-05	0.000120895	Temperate shared vOTUs	Anaerosacchariphilus; Acetatifactor	Caudoviricetes
vOTU_949	3.17918	1.00607	0.00157771	0.00390884	Temperate shared vOTUs		Caudoviricetes
vOTU_257	3.16863	0.649623	1.07e-06	5.01e-06	Temperate shared vOTUs	Duncaniella muris	Caudoviricetes
vOTU_1565	3.16447	0.672266	2.51e-06	1.12e-05	Temperate shared vOTUs	Prevotella	Caudoviricetes
vOTU_1718	3.15743	0.782159	5.42e-05	0.00018554	Temperate shared vOTUs		Caudoviricetes
vOTU_3157	3.15553	0.682735	3.8e-06	1.65e-05	Temperate shared vOTUs		Caudoviricetes
vOTU_5222	3.14698	0.597325	1.38e-07	7.21e-07	Temperate shared vOTUs	Muribaculum	Caudoviricetes
vOTU_598	3.14105	0.574084	4.46e-08	2.5e-07	Temperate shared vOTUs	Duncaniella freteri	Caudoviricetes
vOTU_205	3.12997	1.37716	0.0230401	0.0467652	Temperate shared vOTUs	Lachnospiraceae 1XD42-69	Caudoviricetes
vOTU_4397	3.10904	1.08121	0.00403369	0.00935251	Temperate shared vOTUs	Lachnospira	Caudoviricetes
vOTU_1727	3.0982	0.417629	1.18e-13	1.09e-12	Temperate shared vOTUs	Lachnospiraceae 1XD8-76; Lachnospiraceae UBA3282; Lachnospiraceae CAG-95	Caudoviricetes
vOTU_5649	3.09445	0.472134	5.6e-11	4.13e-10	Temperate shared vOTUs		Caudoviricetes
vOTU_528	3.08671	0.590238	1.7e-07	8.82e-07	Temperate shared vOTUs		Caudoviricetes
vOTU_4525	3.08604	0.762826	5.22e-05	0.000180484	Temperate shared vOTUs	Butyricicoccaceae QXXE01	Caudoviricetes
vOTU_675	3.07747	1.24157	0.0131867	0.0280078	Temperate shared vOTUs	Lachnospiraceae 1XD42-69	Caudoviricetes
vOTU_591	3.07043	0.812146	0.000156425	0.000456743	Temperate shared vOTUs	Faecalibaculum rodentium	Caudoviricetes
vOTU_2766	3.06901	0.885772	0.000530662	0.00140714	Temperate shared vOTUs	Lachnospiraceae MD308	Caudoviricetes
vOTU_5369	3.06698	0.628053	1.04e-06	4.89e-06	Temperate shared vOTUs	Muribaculaceae UBA7173	Caudoviricetes
vOTU_2146	3.05465	0.75328	5.01e-05	0.000175068	Temperate shared vOTUs		Caudoviricetes
vOTU_1504	3.05262	0.537232	1.33e-08	7.89e-08	Temperate shared vOTUs		Caudoviricetes
vOTU_1337	3.03248	0.561898	6.78e-08	3.69e-07	Temperate shared vOTUs		Caudoviricetes
vOTU_1222	3.02284	0.561544	7.32e-08	3.96e-07	Temperate shared vOTUs		Caudoviricetes
vOTU_4822	3.0212	0.546366	3.21e-08	1.82e-07	Temperate shared vOTUs	Lachnospira eligens	Caudoviricetes
vOTU_1401	3.0119	0.298795	6.76e-24	1.09e-22	Temperate shared vOTUs		Caudoviricetes
vOTU_1547	3.00097	0.334357	2.82e-19	3.84e-18	Temperate shared vOTUs	Muribaculaceae CAG-485; Prevotellamassilia	Caudoviricetes
vOTU_5286	2.99469	0.601372	6.37e-07	3.09e-06	Temperate shared vOTUs	Muribaculaceae CAG-485; Prevotella	Caudoviricetes
vOTU_5030	2.9903	0.96475	0.00193806	0.00473346	Temperate shared vOTUs		Caudoviricetes
vOTU_3184	2.98757	0.710664	2.62e-05	9.86e-05	Temperate shared vOTUs		Caudoviricetes
vOTU_5223	2.98548	0.234379	3.64e-37	8.95e-36	Temperate shared vOTUs		Caudoviricetes
vOTU_764	2.97496	1.08916	0.00630613	0.0142451	Temperate shared vOTUs	Cuneatibacter caecimuris; Anaerocolumna	Caudoviricetes
vOTU_488	2.96688	0.872666	0.000674384	0.00175683	Temperate shared vOTUs		Caudoviricetes
vOTU_4064	2.94545	0.700166	2.59e-05	9.75e-05	Temperate shared vOTUs		Caudoviricetes
vOTU_2250	2.93897	0.791517	0.000204747	0.000584739	Temperate shared vOTUs	Muribaculum; Duncaniella freteri	Caudoviricetes
vOTU_3566	2.9181	1.14371	0.0107278	0.0232561	Temperate shared vOTUs	Acetatifactor muris	Caudoviricetes
vOTU_642	2.90393	0.668835	1.41e-05	5.64e-05	Temperate shared vOTUs	Lachnospiraceae CAG-95	Caudoviricetes
vOTU_401	2.90136	0.88115	0.000992307	0.00252689	Temperate shared vOTUs		Caudoviricetes
vOTU_2368	2.8907	0.195384	1.58e-49	5.3e-48	Temperate shared vOTUs	Enterocloster	Caudoviricetes
vOTU_4194	2.88504	0.945369	0.00227507	0.00549722	Temperate shared vOTUs		Caudoviricetes
vOTU_1760	2.88321	0.587761	9.32e-07	4.38e-06	Temperate shared vOTUs		Caudoviricetes
vOTU_3000	2.87098	0.67756	2.26e-05	8.67e-05	Temperate shared vOTUs		Caudoviricetes
vOTU_196	2.87086	0.675389	2.13e-05	8.24e-05	Temperate shared vOTUs	Phascolarctobacterium faecium	Caudoviricetes
vOTU_4472	2.86338	0.691397	3.45e-05	0.000126437	Temperate shared vOTUs		Caudoviricetes
vOTU_3732	2.85626	0.457387	4.25e-10	2.93e-09	Temperate shared vOTUs		Caudoviricetes
vOTU_1956	2.85187	0.337755	3.08e-17	3.71e-16	Temperate shared vOTUs	Acutalibacter muris	Caudoviricetes
vOTU_565	2.85144	0.684754	3.12e-05	0.000115359	Temperate shared vOTUs	Anaerosacchariphilus	Caudoviricetes
vOTU_274	2.84551	0.539074	1.3e-07	6.85e-07	Temperate shared vOTUs	Anaerotignum	Caudoviricetes
vOTU_1374	2.84306	0.989345	0.00405722	0.00940199	Temperate shared vOTUs	Cuneatibacter caecimuris	Caudoviricetes
vOTU_600	2.83881	1.01488	0.00515472	0.0118005	Temperate shared vOTUs	Lachnospiraceae UBA3282	Caudoviricetes
vOTU_5196	2.83569	0.998331	0.00450523	0.010401	Temperate shared vOTUs		Caudoviricetes
vOTU_791	2.82921	0.281079	7.85e-24	1.25e-22	Temperate shared vOTUs	Lachnospiraceae UBA7182	Caudoviricetes
vOTU_1013	2.82554	0.602178	2.7e-06	1.2e-05	Temperate shared vOTUs	Lachnospiraceae 1XD42-69	Caudoviricetes
vOTU_5287	2.821	1.11102	0.0111138	0.0239963	Temperate shared vOTUs	Cuneatibacter caecimuris	Caudoviricetes
vOTU_5135	2.8125	1.04798	0.00728083	0.0162675	Temperate shared vOTUs	Desulfovibrio	Caudoviricetes
vOTU_3329	2.80643	0.501945	2.26e-08	1.3e-07	Temperate shared vOTUs		Caudoviricetes
vOTU_172	2.80032	0.360763	8.35e-15	8.41e-14	Temperate shared vOTUs	Lachnospiraceae UBA9502	Caudoviricetes
vOTU_2521	2.79571	0.219222	3e-37	7.47e-36	Temperate shared vOTUs	Lachnospiraceae UBA3282	Caudoviricetes
vOTU_3168	2.779	0.293014	2.44e-21	3.7e-20	Temperate shared vOTUs	Paramuribaculum; Duncaniella dubosii	Caudoviricetes
vOTU_2393	2.77811	0.220951	2.96e-36	7.06e-35	Temperate shared vOTUs	Enterocloster	Caudoviricetes
vOTU_1974	2.77564	0.135475	2.74e-93	1.79e-91	Temperate shared vOTUs	Acutalibacter muris	Caudoviricetes
vOTU_1251	2.76197	0.169425	9.54e-60	3.95e-58	Temperate shared vOTUs	Duncaniella dubosii; Muribaculum	Caudoviricetes
vOTU_4527	2.75727	1.10413	0.0125168	0.0267302	Temperate shared vOTUs	Lachnospiraceae UBA3282	Caudoviricetes
vOTU_5452	2.75497	0.509083	6.25e-08	3.42e-07	Temperate shared vOTUs		Caudoviricetes
vOTU_2372	2.75297	0.712467	0.000111549	0.000341232	Temperate shared vOTUs		Caudoviricetes
vOTU_4040	2.74879	0.451562	1.15e-09	7.58e-09	Temperate shared vOTUs	Acutalibacter muris	Caudoviricetes
vOTU_333	2.74083	0.254116	4.02e-27	7.42e-26	Temperate shared vOTUs	Limosilactobacillus reuteri; Limosilactobacillus caviae; Limosilactobacillus fermentum; Limosilactobacillus ingluviei	Caudoviricetes
vOTU_3295	2.73033	0.288269	2.76e-21	4.16e-20	Temperate shared vOTUs	Lachnospiraceae UBA7182	Caudoviricetes
vOTU_4184	2.72747	0.748957	0.000270852	0.000753517	Temperate shared vOTUs	Lachnospiraceae UBA3282; Cuneatibacter caecimuris	Caudoviricetes
vOTU_4452	2.72284	0.85185	0.00139165	0.00347588	Temperate shared vOTUs		Caudoviricetes
vOTU_4790	2.70778	0.865022	0.00174627	0.00429183	Temperate shared vOTUs		Caudoviricetes
vOTU_1615	2.6866	0.318278	3.14e-17	3.78e-16	Temperate shared vOTUs	Duncaniella freteri; Duncaniella muris; Muribaculaceae CAG-873	Caudoviricetes
vOTU_4468	2.67604	0.999544	0.00742268	0.016552	Temperate shared vOTUs		Caudoviricetes
vOTU_108	2.67507	1.15381	0.0204241	0.0418704	Temperate shared vOTUs	Lachnospiraceae COE1; Eubacterium	Caudoviricetes
vOTU_5660	2.67506	0.678562	8.07e-05	0.000256986	Temperate shared vOTUs	Duncaniella dubosii	Caudoviricetes
vOTU_1710	2.66749	1.16234	0.0217377	0.0443308	Temperate shared vOTUs	Cuneatibacter caecimuris	Caudoviricetes
vOTU_2248	2.65047	1.14333	0.0204386	0.0418801	Temperate shared vOTUs	Cuneatibacter caecimuris; Lachnospiraceae UBA3282	Caudoviricetes
vOTU_4980	2.64483	0.454738	6.02e-09	3.76e-08	Temperate shared vOTUs		Caudoviricetes
vOTU_449	2.64232	0.519248	3.6e-07	1.8e-06	Temperate shared vOTUs	Lachnospiraceae UBA7182	Caudoviricetes
vOTU_1809	2.63492	0.335525	4.06e-15	4.23e-14	Temperate shared vOTUs	Lachnospiraceae CAG-95; Lachnospiraceae UBA3282	Caudoviricetes
vOTU_3800	2.62429	0.317071	1.27e-16	1.46e-15	Temperate shared vOTUs	Lachnospiraceae UBA3282	Caudoviricetes
vOTU_5184	2.62133	0.503338	1.91e-07	9.87e-07	Temperate shared vOTUs	Acutalibacter	Caudoviricetes
vOTU_1260	2.60657	0.655517	7e-05	0.00022906	Temperate shared vOTUs	Muribaculum	Caudoviricetes
vOTU_1928	2.60591	0.662317	8.34e-05	0.000264392	Temperate shared vOTUs	Muribaculaceae UBA7173; Duncaniella	Caudoviricetes
vOTU_470	2.60096	0.558981	3.27e-06	1.44e-05	Temperate shared vOTUs		Caudoviricetes
vOTU_1936	2.59459	1.016	0.0106578	0.0231277	Temperate shared vOTUs	Cuneatibacter caecimuris; Lachnospiraceae VSOB01; Kineothrix	Caudoviricetes
vOTU_3439	2.58895	0.418974	6.44e-10	4.36e-09	Temperate shared vOTUs	Lachnospiraceae 1XD42-69	Caudoviricetes
vOTU_618	2.57443	0.973651	0.00819087	0.0181126	Temperate shared vOTUs	Kineothrix	Caudoviricetes
vOTU_4356	2.56774	0.58959	1.33e-05	5.32e-05	Temperate shared vOTUs		Caudoviricetes
vOTU_2266	2.5627	0.478312	8.42e-08	4.52e-07	Temperate shared vOTUs	Enterocloster asparagiformis	Caudoviricetes
vOTU_5142	2.55302	0.751493	0.00068063	0.00176988	Temperate shared vOTUs	Anaerosacchariphilus	Caudoviricetes
vOTU_2995	2.53444	0.917944	0.00576254	0.0131136	Temperate shared vOTUs	Lachnospiraceae MD308; Lachnospiraceae COE1	Caudoviricetes
vOTU_2160	2.5267	0.916934	0.00585856	0.013318	Temperate shared vOTUs	Cuneatibacter caecimuris; Lachnospiraceae UBA3282; Anaerocolumna	Caudoviricetes
vOTU_1471	2.52196	0.591859	2.03e-05	7.89e-05	Temperate shared vOTUs	Paramuribaculum; Duncaniella	Caudoviricetes
vOTU_5602	2.51903	0.977598	0.00997333	0.0217191	Temperate shared vOTUs		Caudoviricetes
vOTU_2018	2.51605	0.467935	7.58e-08	4.09e-07	Temperate shared vOTUs	Lachnospiraceae 1XD8-76; Lachnospiraceae UBA3282; Lachnospiraceae CAG-95	Caudoviricetes
vOTU_1892	2.51094	0.498092	4.63e-07	2.29e-06	Temperate shared vOTUs	Pseudoflavonifractor; Flavonifractor	Caudoviricetes
vOTU_3276	2.50443	0.990712	0.0114745	0.0246882	Temperate shared vOTUs	Lachnospiraceae UBA3282	Caudoviricetes
vOTU_3583	2.50239	0.765105	0.001073	0.00272269	Temperate shared vOTUs		Caudoviricetes
vOTU_2443	2.50163	0.202647	5.2e-35	1.2e-33	Temperate shared vOTUs	Lachnospiraceae UBA7182	Caudoviricetes
vOTU_402	2.49068	0.533854	3.08e-06	1.36e-05	Temperate shared vOTUs	Lachnospiraceae C-53; Lachnospiraceae TF01-11	Caudoviricetes
vOTU_4414	2.49031	0.550986	6.19e-06	2.61e-05	Temperate shared vOTUs		Caudoviricetes
vOTU_3575	2.48333	0.733284	0.000707692	0.00183471	Temperate shared vOTUs	Lawsonibacter	Caudoviricetes
vOTU_2826	2.48187	1.01749	0.0147197	0.0310189	Temperate shared vOTUs	Lachnospiraceae COE1; Lachnospiraceae 1XD42-69; Eubacterium	Caudoviricetes
vOTU_2682	2.4686	0.838345	0.0032336	0.00760815	Temperate shared vOTUs	Cuneatibacter caecimuris	Caudoviricetes
vOTU_4579	2.44192	0.324731	5.48e-14	5.17e-13	Temperate shared vOTUs	Clostridium	Caudoviricetes
vOTU_714	2.43977	0.820103	0.00293027	0.00695152	Temperate shared vOTUs	Cuneatibacter caecimuris	Caudoviricetes
vOTU_3065	2.41126	0.49772	1.27e-06	5.88e-06	Temperate shared vOTUs		Caudoviricetes
vOTU_2809	2.40316	0.256789	8.09e-21	1.18e-19	Temperate shared vOTUs	Duncaniella freteri; Duncaniella muris	Caudoviricetes
vOTU_3836	2.40072	1.00278	0.0166625	0.0347385	Temperate shared vOTUs		Caudoviricetes
vOTU_1670	2.37402	0.91711	0.00963697	0.0210292	Temperate shared vOTUs	Cuneatibacter caecimuris	Caudoviricetes
vOTU_861	2.37267	0.862545	0.00594541	0.0134869	Temperate shared vOTUs	Duncaniella muris; Muribaculum	Caudoviricetes
vOTU_4413	2.36155	0.614242	0.000120722	0.000364623	Temperate shared vOTUs	Lawsonibacter; Oscillospiraceae An92	Caudoviricetes
vOTU_579	2.35931	0.919811	0.0103178	0.0224239	Temperate shared vOTUs	Cuneatibacter caecimuris	Caudoviricetes
vOTU_5438	2.34735	0.898479	0.00898596	0.0197288	Temperate shared vOTUs	Cuneatibacter caecimuris	Caudoviricetes
vOTU_3797	2.34205	0.99851	0.0189994	0.0392046	Temperate shared vOTUs	Cuneatibacter caecimuris	Caudoviricetes
vOTU_1460	2.33112	0.503718	3.7e-06	1.61e-05	Temperate shared vOTUs		Caudoviricetes
vOTU_3792	2.32653	0.592762	8.68e-05	0.000273599	Temperate shared vOTUs		Caudoviricetes
vOTU_625	2.3234	0.79513	0.00347747	0.00814629	Temperate shared vOTUs		Caudoviricetes
vOTU_933	2.31078	0.341897	1.39e-11	1.09e-10	Temperate shared vOTUs	Lachnospiraceae UBA3282	Caudoviricetes
vOTU_4135	2.27252	0.57378	7.48e-05	0.000241934	Temperate shared vOTUs		Caudoviricetes
vOTU_3201	2.26872	0.447243	3.92e-07	1.96e-06	Temperate shared vOTUs	Clostridium; Lachnospiraceae UBA9502	Caudoviricetes
vOTU_1757	2.26674	0.698415	0.00117226	0.00296059	Temperate shared vOTUs		Caudoviricetes
vOTU_3045	2.26003	0.52102	1.44e-05	5.72e-05	Temperate shared vOTUs	Lachnospiraceae UBA9502	Caudoviricetes
vOTU_1262	2.25891	0.783014	0.00391544	0.00909795	Temperate shared vOTUs		Caudoviricetes
vOTU_1233	2.25412	0.521897	1.57e-05	6.18e-05	Temperate shared vOTUs	Lawsonibacter	Caudoviricetes
vOTU_1412	2.23307	0.377377	3.27e-09	2.07e-08	Temperate shared vOTUs	Muribaculum	Caudoviricetes
vOTU_4357	2.21005	0.91061	0.0152243	0.0319882	Temperate shared vOTUs		Caudoviricetes
vOTU_1921	2.1989	0.776493	0.00462816	0.0106619	Temperate shared vOTUs		Caudoviricetes
vOTU_4556	2.14987	0.284965	4.55e-14	4.35e-13	Temperate shared vOTUs	Oscillospiraceae An92; Lawsonibacter	Caudoviricetes
vOTU_3611	2.14609	0.596997	0.00032464	0.000892759	Temperate shared vOTUs		Caudoviricetes
vOTU_3694	2.14009	0.53522	6.37e-05	0.000213014	Temperate shared vOTUs	Muribaculaceae UBA7173; Bacteroidaceae F0040	Caudoviricetes
vOTU_2545	2.13742	0.299614	9.76e-13	8.29e-12	Temperate shared vOTUs		Caudoviricetes
vOTU_3516	2.1259	0.529658	5.98e-05	0.000201548	Temperate shared vOTUs		Caudoviricetes
vOTU_4336	2.12149	0.889674	0.017099	0.0355622	Temperate shared vOTUs		Unclassified
vOTU_157	2.11681	0.643554	0.00100457	0.00255509	Temperate shared vOTUs	Bacteroides xylanisolvens; Bacteroides oleiciplenus; Bacteroides finegoldii; Bacteroides uniformis; Bacteroides rodentium; Bacteroides intestinalis; Bacteroides caecimuris; Bacteroides stercoris; Bacteroides gallinarum	Caudoviricetes
vOTU_2824	2.10826	0.73173	0.00396164	0.00920034	Temperate shared vOTUs	Duncaniella dubosii	Caudoviricetes
vOTU_727	2.10648	0.671307	0.00170173	0.00419194	Temperate shared vOTUs		Caudoviricetes
vOTU_3889	2.05672	0.51925	7.47e-05	0.00024179	Temperate shared vOTUs	Duncaniella freteri; Duncaniella muris	Caudoviricetes
vOTU_531	2.05422	0.886864	0.0205433	0.0420346	Temperate shared vOTUs	Lawsonibacter	Caudoviricetes
vOTU_25	2.04206	0.698991	0.00348423	0.00815769	Temperate shared vOTUs		Caudoviricetes
vOTU_3326	2.03409	0.28789	1.6e-12	1.34e-11	Temperate shared vOTUs		Caudoviricetes
vOTU_3119	2.01995	0.451528	7.69e-06	3.19e-05	Temperate shared vOTUs	Lachnospiraceae UBA9502	Caudoviricetes
vOTU_1625	2.0134	0.618343	0.00112945	0.00285751	Temperate shared vOTUs	Anaerotignum	Caudoviricetes
vOTU_1906	2.01314	0.890324	0.0237513	0.0480726	Temperate shared vOTUs	Anaerotignum	Caudoviricetes
vOTU_2574	9.45487	0.663913	5.09e-46	1.58e-44	Temperate specific vOTUs		Caudoviricetes
vOTU_171	8.12419	0.672832	1.44e-33	3.16e-32	Temperate specific vOTUs	Limosilactobacillus reuteri; Limosilactobacillus caviae; Limosilactobacillus fermentum	Caudoviricetes
vOTU_522	6.9519	1.37407	4.21e-07	2.09e-06	Temperate specific vOTUs	Acutalibacteraceae CAG-557	Caudoviricetes
vOTU_760	6.81247	1.35834	5.3e-07	2.6e-06	Temperate specific vOTUs	Acutalibacteraceae CAG-557	Caudoviricetes
vOTU_3442	6.52325	0.532162	1.52e-34	3.45e-33	Temperate specific vOTUs		Caudoviricetes
vOTU_420	6.52032	0.535115	3.74e-34	8.29e-33	Temperate specific vOTUs		Caudoviricetes
vOTU_121	6.35537	0.525654	1.19e-33	2.62e-32	Temperate specific vOTUs		Caudoviricetes
vOTU_199	6.29049	1.50093	2.78e-05	0.00010366	Temperate specific vOTUs	Staphylococcus intermedius; Staphylococcus argenteus; Staphylococcus xylosus; Staphylococcus gallinarum; Staphylococcus succinus; Staphylococcus aureus; Staphylococcus saprophyticus; Staphylococcus haemolyticus; Staphylococcus condimenti; Staphylococcus pseudintermedius; Staphylococcus hominis; Staphylococcus urealyticus; Staphylococcus simulans; Staphylococcus arlettae; Staphylococcus cohnii; St…	Caudoviricetes
vOTU_312	6.1182	0.557072	4.62e-28	8.84e-27	Temperate specific vOTUs		Caudoviricetes
vOTU_4500	6.0333	0.569541	3.2e-26	5.74e-25	Temperate specific vOTUs		Caudoviricetes
vOTU_921	5.90746	0.544512	2.01e-27	3.75e-26	Temperate specific vOTUs		Caudoviricetes
vOTU_3467	5.89165	0.883672	2.61e-11	2e-10	Temperate specific vOTUs	Lachnospiraceae COE1	Caudoviricetes
vOTU_1018	5.86435	0.553086	2.89e-26	5.22e-25	Temperate specific vOTUs		Caudoviricetes
vOTU_4018	5.85528	0.539648	1.99e-27	3.72e-26	Temperate specific vOTUs		Caudoviricetes
vOTU_1930	5.84795	1.96314	0.00289302	0.00686693	Temperate specific vOTUs		Caudoviricetes
vOTU_2092	5.75406	0.618939	1.45e-20	2.09e-19	Temperate specific vOTUs	Limosilactobacillus reuteri; Limosilactobacillus caviae	Caudoviricetes
vOTU_795	5.7157	0.641845	5.33e-19	7.1e-18	Temperate specific vOTUs	Muribaculaceae UBA7173	Caudoviricetes
vOTU_35	5.42703	1.94157	0.00518704	0.0118604	Temperate specific vOTUs	Eubacterium	Caudoviricetes
vOTU_378	5.34248	0.530613	7.61e-24	1.22e-22	Temperate specific vOTUs	Eubacterium	Caudoviricetes
vOTU_1122	5.28257	0.641251	1.75e-16	2e-15	Temperate specific vOTUs	Muribaculaceae UBA7173	Caudoviricetes
vOTU_3769	5.16945	0.601327	8.2e-18	1.03e-16	Temperate specific vOTUs		Caudoviricetes
vOTU_4641	5.15722	0.594226	4e-18	5.04e-17	Temperate specific vOTUs		Caudoviricetes
vOTU_226	5.14829	2.03411	0.0113746	0.0244978	Temperate specific vOTUs	Staphylococcus schleiferi; Staphylococcus saprophyticus; Staphylococcus argenteus; Staphylococcus hyicus; Staphylococcus aureus; Staphylococcus lutrae; Staphylococcus pasteuri; Staphylococcus edaphicus; Staphylococcus hominis; Staphylococcus chromogenes; Staphylococcus urealyticus; Staphylococcus capitis; Staphylococcus cohnii; Staphylococcus intermedius; Staphylococcus schweitzeri; Staphylococcu…	Caudoviricetes
vOTU_937	5.14049	0.627905	2.68e-16	3.01e-15	Temperate specific vOTUs	Duncaniella muris; Muribaculaceae UBA7173	Caudoviricetes
vOTU_1850	5.13811	0.566825	1.25e-19	1.74e-18	Temperate specific vOTUs	Adlercreutzia caecimuris	Caudoviricetes
vOTU_262	5.05497	0.942371	8.14e-08	4.37e-07	Temperate specific vOTUs		Caudoviricetes
vOTU_771	4.90825	0.618392	2.07e-15	2.21e-14	Temperate specific vOTUs	Lachnospiraceae ASTD01	Caudoviricetes
vOTU_166	4.88828	0.707873	5e-12	4.04e-11	Temperate specific vOTUs	Muribaculaceae UBA7173; Muribaculaceae CAG-873	Caudoviricetes
vOTU_4860	4.88211	0.582627	5.32e-17	6.28e-16	Temperate specific vOTUs		Unclassified
vOTU_290	4.85274	0.642378	4.21e-14	4.05e-13	Temperate specific vOTUs	Lachnospiraceae UBA9414; Agathobacter rectalis	Caudoviricetes
vOTU_1434	4.84473	0.635946	2.57e-14	2.51e-13	Temperate specific vOTUs	Muribaculaceae UBA7173; Duncaniella muris	Caudoviricetes
vOTU_5329	4.78397	0.567399	3.42e-17	4.08e-16	Temperate specific vOTUs		Caudoviricetes
vOTU_2289	4.76279	1.1691	4.62e-05	0.000163796	Temperate specific vOTUs	Dysosmobacter	Caudoviricetes
vOTU_1303	4.7001	0.625425	5.69e-14	5.35e-13	Temperate specific vOTUs	Muribaculaceae UBA7173	Caudoviricetes
vOTU_792	4.69307	1.41337	0.000898639	0.00230062	Temperate specific vOTUs		Caudoviricetes
vOTU_2930	4.6923	0.563999	8.82e-17	1.03e-15	Temperate specific vOTUs		Caudoviricetes
vOTU_4469	4.615	0.563093	2.49e-16	2.8e-15	Temperate specific vOTUs		Caudoviricetes
vOTU_5618	4.52896	0.675703	2.05e-11	1.58e-10	Temperate specific vOTUs	Limosilactobacillus caviae	Caudoviricetes
vOTU_47	4.48534	1.27598	0.00043942	0.00117607	Temperate specific vOTUs	Muribaculum	Caudoviricetes
vOTU_5570	4.45435	0.51864	8.81e-18	1.1e-16	Temperate specific vOTUs	Prevotellamassilia	Caudoviricetes
vOTU_2696	4.39983	0.558001	3.15e-15	3.32e-14	Temperate specific vOTUs		Caudoviricetes
vOTU_1116	4.37108	0.534203	2.78e-16	3.11e-15	Temperate specific vOTUs		Caudoviricetes
vOTU_2621	4.25108	0.665463	1.68e-10	1.2e-09	Temperate specific vOTUs	Duncaniella	Caudoviricetes
vOTU_1402	4.2233	0.533765	2.53e-15	2.68e-14	Temperate specific vOTUs		Caudoviricetes
vOTU_3710	4.21057	0.737486	1.13e-08	6.81e-08	Temperate specific vOTUs		Caudoviricetes
vOTU_4370	4.16694	0.700143	2.66e-09	1.7e-08	Temperate specific vOTUs		Caudoviricetes
vOTU_2032	4.14085	0.753423	3.88e-08	2.19e-07	Temperate specific vOTUs		Caudoviricetes
vOTU_1765	4.12928	0.574022	6.31e-13	5.43e-12	Temperate specific vOTUs	Lachnospiraceae 14-2	Caudoviricetes
vOTU_564	4.11405	0.569217	4.92e-13	4.26e-12	Temperate specific vOTUs	Muribaculaceae UBA7173	Caudoviricetes
vOTU_4737	4.08263	0.716124	1.19e-08	7.12e-08	Temperate specific vOTUs		Caudoviricetes
vOTU_2902	4.0262	0.708558	1.33e-08	7.89e-08	Temperate specific vOTUs		Caudoviricetes
vOTU_739	4.01258	0.630862	2.01e-10	1.43e-09	Temperate specific vOTUs	Muribaculaceae UBA7173; Muribaculaceae CAG-873	Caudoviricetes
vOTU_1218	4.00584	0.7392	5.99e-08	3.29e-07	Temperate specific vOTUs		Caudoviricetes
vOTU_1829	3.98922	1.23416	0.00122783	0.00309005	Temperate specific vOTUs		Caudoviricetes
vOTU_3749	3.96794	0.571063	3.7e-12	3.01e-11	Temperate specific vOTUs	Lachnospiraceae UBA9502	Caudoviricetes
vOTU_4520	3.96609	0.646778	8.67e-10	5.79e-09	Temperate specific vOTUs	Duncaniella muris	Caudoviricetes
vOTU_1741	3.91244	0.633732	6.67e-10	4.5e-09	Temperate specific vOTUs	Gastranaerophilaceae CAG-306	Caudoviricetes
vOTU_4635	3.90127	1.37651	0.0045945	0.01059	Temperate specific vOTUs		Caudoviricetes
vOTU_2786	3.87657	0.641629	1.52e-09	9.99e-09	Temperate specific vOTUs	Muribaculaceae UBA7173	Caudoviricetes
vOTU_1925	3.87013	0.591541	6.05e-11	4.45e-10	Temperate specific vOTUs		Caudoviricetes
vOTU_4391	3.83006	0.713619	8e-08	4.31e-07	Temperate specific vOTUs		Caudoviricetes
vOTU_3345	3.8268	1.18644	0.00125773	0.00316117	Temperate specific vOTUs		Caudoviricetes
vOTU_3995	3.8015	1.02593	0.000211047	0.000601134	Temperate specific vOTUs		Caudoviricetes
vOTU_3838	3.80055	0.666542	1.18e-08	7.1e-08	Temperate specific vOTUs		Caudoviricetes
vOTU_5538	3.79661	0.694272	4.54e-08	2.54e-07	Temperate specific vOTUs		Caudoviricetes
vOTU_4575	3.78133	0.888989	2.1e-05	8.14e-05	Temperate specific vOTUs	Enterococcus faecalis	Caudoviricetes
vOTU_3061	3.76193	1.05648	0.000369709	0.00100704	Temperate specific vOTUs		Caudoviricetes
vOTU_3382	3.7236	0.671085	2.88e-08	1.64e-07	Temperate specific vOTUs		Caudoviricetes
vOTU_1748	3.69471	0.758802	1.12e-06	5.22e-06	Temperate specific vOTUs	Limosilactobacillus reuteri; Limosilactobacillus caviae	Caudoviricetes
vOTU_3920	3.69222	0.704645	1.61e-07	8.37e-07	Temperate specific vOTUs		Caudoviricetes
vOTU_4141	3.67846	0.765353	1.54e-06	7.08e-06	Temperate specific vOTUs		Caudoviricetes
vOTU_1302	3.66914	0.732716	5.51e-07	2.7e-06	Temperate specific vOTUs		Caudoviricetes
vOTU_4204	3.65126	0.633038	8.03e-09	4.94e-08	Temperate specific vOTUs	Paramuribaculum	Caudoviricetes
vOTU_4714	3.64093	1.17554	0.00195334	0.00476535	Temperate specific vOTUs		Caudoviricetes
vOTU_2150	3.63208	0.979081	0.000207515	0.000591859	Temperate specific vOTUs		Caudoviricetes
vOTU_5091	3.63016	0.735738	8.05e-07	3.85e-06	Temperate specific vOTUs	Coprococcus eutactus	Caudoviricetes
vOTU_2113	3.62658	0.999454	0.000285002	0.000790836	Temperate specific vOTUs	Lactobacillus helveticus; Lactobacillus johnsonii	Caudoviricetes
vOTU_1661	3.61756	0.843575	1.8e-05	7.05e-05	Temperate specific vOTUs		Caudoviricetes
vOTU_2535	3.61334	1.07416	0.000768559	0.00198057	Temperate specific vOTUs	Desulfovibrio	Caudoviricetes
vOTU_4176	3.6084	1.16322	0.00192165	0.00469604	Temperate specific vOTUs		Caudoviricetes
vOTU_1798	3.55592	0.729602	1.09e-06	5.1e-06	Temperate specific vOTUs		Caudoviricetes
vOTU_4682	3.55167	0.765562	3.5e-06	1.53e-05	Temperate specific vOTUs		Caudoviricetes
vOTU_743	3.52972	0.891066	7.46e-05	0.000241673	Temperate specific vOTUs		Caudoviricetes
vOTU_4311	3.51572	0.605355	6.33e-09	3.94e-08	Temperate specific vOTUs		Unclassified
vOTU_4871	3.51504	0.693641	4.03e-07	2.01e-06	Temperate specific vOTUs	Lacrimispora celerecrescens	Caudoviricetes
vOTU_2101	3.51287	0.728182	1.41e-06	6.5e-06	Temperate specific vOTUs	Muribaculaceae CAG-485; Duncaniella muris	Caudoviricetes
vOTU_4651	3.51036	0.768091	4.87e-06	2.09e-05	Temperate specific vOTUs		Caudoviricetes
vOTU_3445	3.50323	0.608203	8.41e-09	5.16e-08	Temperate specific vOTUs	Duncaniella muris; Prevotellamassilia	Caudoviricetes
vOTU_5348	3.47317	0.637041	4.98e-08	2.77e-07	Temperate specific vOTUs		Caudoviricetes
vOTU_5425	3.4648	0.608457	1.24e-08	7.4e-08	Temperate specific vOTUs		Caudoviricetes
vOTU_2189	3.45833	0.62002	2.44e-08	1.4e-07	Temperate specific vOTUs		Caudoviricetes
vOTU_5128	3.41663	0.629021	5.58e-08	3.09e-07	Temperate specific vOTUs		Caudoviricetes
vOTU_149	3.41588	1.45904	0.0192226	0.0395987	Temperate specific vOTUs		Caudoviricetes
vOTU_2379	3.4083	0.627784	5.66e-08	3.13e-07	Temperate specific vOTUs		Caudoviricetes
vOTU_1500	3.38473	1.12016	0.00251411	0.00602407	Temperate specific vOTUs		Caudoviricetes
vOTU_4551	3.35135	0.775398	1.55e-05	6.11e-05	Temperate specific vOTUs	Anaerosacchariphilus	Caudoviricetes
vOTU_5478	3.32999	0.745973	8.05e-06	3.32e-05	Temperate specific vOTUs		Caudoviricetes
vOTU_1986	3.32371	0.807264	3.83e-05	0.000138579	Temperate specific vOTUs		Caudoviricetes
vOTU_2894	3.31705	0.868232	0.000133202	0.000395377	Temperate specific vOTUs		Caudoviricetes
vOTU_3863	3.27032	0.708196	3.88e-06	1.68e-05	Temperate specific vOTUs		Caudoviricetes
vOTU_3074	3.25844	0.706186	3.95e-06	1.71e-05	Temperate specific vOTUs	Muribaculaceae CAG-485	Caudoviricetes
vOTU_4491	3.2527	0.577732	1.8e-08	1.05e-07	Temperate specific vOTUs		Caudoviricetes
vOTU_3132	3.24657	0.541622	2.05e-09	1.32e-08	Temperate specific vOTUs	Lachnospiraceae COE1	Caudoviricetes
vOTU_3358	3.22387	1.04215	0.00197815	0.00482313	Temperate specific vOTUs	Borkfalkiaceae UBA11940	Caudoviricetes
vOTU_3386	3.21385	0.820955	9.05e-05	0.000283052	Temperate specific vOTUs	Lachnospiraceae MD308	Caudoviricetes
vOTU_2374	3.19846	0.753549	2.19e-05	8.43e-05	Temperate specific vOTUs		Caudoviricetes
vOTU_3547	3.19167	0.890811	0.000339824	0.000930946	Temperate specific vOTUs		Caudoviricetes
vOTU_2428	3.18242	0.916779	0.000517931	0.00137508	Temperate specific vOTUs		Caudoviricetes
vOTU_4190	3.16148	0.63637	6.76e-07	3.27e-06	Temperate specific vOTUs	Duncaniella muris	Caudoviricetes
vOTU_3002	3.1457	0.787801	6.52e-05	0.000216846	Temperate specific vOTUs		Caudoviricetes
vOTU_4771	3.13717	0.638173	8.84e-07	4.2e-06	Temperate specific vOTUs	Enterocloster clostridioformis; Enterocloster bolteae	Caudoviricetes
vOTU_1940	3.13661	1.27435	0.0138417	0.0292833	Temperate specific vOTUs		Caudoviricetes
vOTU_3494	3.12702	0.774953	5.46e-05	0.000186592	Temperate specific vOTUs	Prolixibacteraceae JAAFHB01; Sphingobacterium	Caudoviricetes
vOTU_1035	3.11879	0.855931	0.000268699	0.000749537	Temperate specific vOTUs		Caudoviricetes
vOTU_4909	3.11331	0.76845	5.09e-05	0.000177149	Temperate specific vOTUs	Flavobacterium luteum	Caudoviricetes
vOTU_5115	3.10797	0.788048	8.02e-05	0.000255804	Temperate specific vOTUs		Caudoviricetes
vOTU_1942	3.08892	0.847888	0.000269407	0.000750952	Temperate specific vOTUs		Caudoviricetes
vOTU_1866	3.07172	0.886927	0.00053355	0.00141305	Temperate specific vOTUs		Caudoviricetes
vOTU_4948	3.02447	0.61655	9.32e-07	4.38e-06	Temperate specific vOTUs		Caudoviricetes
vOTU_1932	3.00638	0.840992	0.0003505	0.000957753	Temperate specific vOTUs		Caudoviricetes
vOTU_5126	2.9927	1.00027	0.00277268	0.00660681	Temperate specific vOTUs		Caudoviricetes
vOTU_3765	2.98848	0.803722	0.000200571	0.000574337	Temperate specific vOTUs		Caudoviricetes
vOTU_3281	2.94156	0.946766	0.00189023	0.00462188	Temperate specific vOTUs		Caudoviricetes
vOTU_1403	2.869	0.600844	1.8e-06	8.19e-06	Temperate specific vOTUs	Schaedlerella; Mediterraneibacter	Caudoviricetes
vOTU_4478	2.83609	0.961356	0.00317682	0.00749507	Temperate specific vOTUs	Borkfalkiaceae UBA11940	Caudoviricetes
vOTU_5449	2.78206	1.09613	0.0111465	0.0240548	Temperate specific vOTUs		Unclassified
vOTU_5300	2.78168	1.12824	0.0136816	0.0289589	Temperate specific vOTUs		Caudoviricetes
vOTU_2610	2.77837	0.756872	0.000241741	0.000680449	Temperate specific vOTUs		Caudoviricetes
vOTU_535	2.73649	0.69702	8.64e-05	0.000272566	Temperate specific vOTUs	Muribaculum; Duncaniella freteri	Caudoviricetes
vOTU_3375	2.71608	1.08623	0.0124031	0.0265138	Temperate specific vOTUs		Caudoviricetes
vOTU_3529	2.70613	0.510168	1.13e-07	5.97e-07	Temperate specific vOTUs	Eubacterium	Caudoviricetes
vOTU_4567	2.6963	1.06484	0.0113375	0.0244301	Temperate specific vOTUs	Lachnospiraceae COE1	Caudoviricetes
vOTU_5315	2.68306	0.800821	0.000806993	0.00207217	Temperate specific vOTUs		Caudoviricetes
vOTU_1535	2.64941	0.634577	2.98e-05	0.000110445	Temperate specific vOTUs		Caudoviricetes
vOTU_3048	2.59577	0.599907	1.51e-05	5.99e-05	Temperate specific vOTUs	Desulfovibrio	Caudoviricetes
vOTU_5066	2.53836	0.543303	2.98e-06	1.32e-05	Temperate specific vOTUs		Caudoviricetes
vOTU_3507	2.42002	0.552194	1.17e-05	4.71e-05	Temperate specific vOTUs	Duncaniella; Sodaliphilus pleomorphus	Caudoviricetes
vOTU_4406	2.36899	0.982874	0.0159408	0.0333956	Temperate specific vOTUs		Caudoviricetes
vOTU_3846	2.28106	1.00722	0.0235309	0.0476939	Temperate specific vOTUs		Caudoviricetes
vOTU_5103	2.25883	0.607664	0.000201414	0.000576368	Temperate specific vOTUs		Caudoviricetes
vOTU_4858	2.18362	0.878977	0.0129815	0.0275856	Temperate specific vOTUs	Lachnospiraceae CAG-95	Caudoviricetes
vOTU_1388	10.0431	0.621978	1.19e-58	4.7e-57	Virulent shared vOTUs	Marvinbryantia formatexigens	Caudoviricetes
vOTU_1759	7.93779	0.769955	6.39e-25	1.09e-23	Virulent shared vOTUs		Caudoviricetes
vOTU_1173	5.68806	0.557344	1.87e-24	3.12e-23	Virulent shared vOTUs	Paenibacillus barcinonensis	Caudoviricetes
vOTU_1480	5.17633	0.896924	7.87e-09	4.86e-08	Virulent shared vOTUs	Amulumruptor; Prevotella disiens	Caudoviricetes
vOTU_2587	4.87918	0.909236	8.04e-08	4.33e-07	Virulent shared vOTUs		Caudoviricetes
vOTU_959	4.86962	0.720751	1.42e-11	1.11e-10	Virulent shared vOTUs		Caudoviricetes
vOTU_77	4.78442	1.19194	5.97e-05	0.000201548	Virulent shared vOTUs	Muribaculaceae CAG-873; Muribaculaceae CAG-485	Caudoviricetes
vOTU_386	4.28988	1.11973	0.000127532	0.000381178	Virulent shared vOTUs	Muribaculaceae CAG-873	Caudoviricetes
vOTU_2065	4.27112	0.636079	1.88e-11	1.46e-10	Virulent shared vOTUs		Caudoviricetes
vOTU_2528	3.79463	0.835035	5.51e-06	2.34e-05	Virulent shared vOTUs	Cuneatibacter caecimuris	Caudoviricetes
vOTU_1051	3.77351	0.860158	1.15e-05	4.62e-05	Virulent shared vOTUs	Amulumruptor	Caudoviricetes
vOTU_3275	3.67735	1.01633	0.000296561	0.000818157	Virulent shared vOTUs	Cuneatibacter caecimuris	Caudoviricetes
vOTU_4505	3.65708	0.339206	4.22e-27	7.75e-26	Virulent shared vOTUs	Oscillospiraceae An92; Lawsonibacter	Caudoviricetes
vOTU_5118	3.65388	0.497652	2.1e-13	1.88e-12	Virulent shared vOTUs		Caudoviricetes
vOTU_966	3.60601	0.884944	4.6e-05	0.000163263	Virulent shared vOTUs	Amulumruptor	Caudoviricetes
vOTU_1170	3.44688	0.951894	0.000293383	0.000810431	Virulent shared vOTUs	Lachnospiraceae UBA3282	Caudoviricetes
vOTU_4862	3.42716	1.37784	0.01287	0.0273622	Virulent shared vOTUs	Cuneatibacter caecimuris; Lachnospiraceae UBA3282	Caudoviricetes
vOTU_4418	3.35143	0.45832	2.62e-13	2.32e-12	Virulent shared vOTUs		Caudoviricetes
vOTU_2270	3.34003	0.992235	0.000762191	0.00196652	Virulent shared vOTUs		Caudoviricetes
vOTU_4808	3.18322	0.444778	8.25e-13	7.06e-12	Virulent shared vOTUs		Caudoviricetes
vOTU_1923	3.12327	0.356152	1.79e-18	2.3e-17	Virulent shared vOTUs		Caudoviricetes
vOTU_5550	3.04849	0.618754	8.36e-07	3.99e-06	Virulent shared vOTUs	Cuneatibacter caecimuris	Caudoviricetes
vOTU_4351	3.02595	0.203172	3.63e-50	1.24e-48	Virulent shared vOTUs	Lawsonibacter; Oscillospiraceae An92	Caudoviricetes
vOTU_5069	3.02284	0.677564	8.15e-06	3.36e-05	Virulent shared vOTUs	Anaerosacchariphilus; Lachnospiraceae UBA3282	Caudoviricetes
vOTU_4626	3.01616	0.48026	3.38e-10	2.34e-09	Virulent shared vOTUs		Caudoviricetes
vOTU_3406	2.9659	0.949799	0.00179225	0.00439729	Virulent shared vOTUs	Borkfalkiaceae UBA11940	Caudoviricetes
vOTU_2506	2.93528	0.390034	5.24e-14	4.98e-13	Virulent shared vOTUs		Caudoviricetes
vOTU_3888	2.87837	0.634104	5.64e-06	2.4e-05	Virulent shared vOTUs	Muribaculaceae CAG-485; Muribaculum	Caudoviricetes
vOTU_3796	2.87581	0.720997	6.64e-05	0.000220012	Virulent shared vOTUs		Caudoviricetes
vOTU_4946	2.87353	0.907931	0.00155127	0.00384777	Virulent shared vOTUs	Duncaniella muris; Muribaculum; Muribaculaceae CAG-485	Caudoviricetes
vOTU_4669	2.84163	0.254015	4.73e-29	9.24e-28	Virulent shared vOTUs		Caudoviricetes
vOTU_4898	2.81926	0.275976	1.69e-24	2.83e-23	Virulent shared vOTUs	Acutalibacter muris	Caudoviricetes
vOTU_4115	2.73337	0.865816	0.00159407	0.00394709	Virulent shared vOTUs	Muribaculum; Muribaculaceae CAG-485	Caudoviricetes
vOTU_4232	2.70376	0.478223	1.57e-08	9.22e-08	Virulent shared vOTUs		Caudoviricetes
vOTU_5522	2.6808	0.401059	2.32e-11	1.79e-10	Virulent shared vOTUs		Caudoviricetes
vOTU_4730	2.63771	0.656047	5.8e-05	0.000197053	Virulent shared vOTUs		Caudoviricetes
vOTU_5331	2.57379	0.516675	6.31e-07	3.06e-06	Virulent shared vOTUs	Duncaniella dubosii	Caudoviricetes
vOTU_2511	2.5553	0.842967	0.00243487	0.00585048	Virulent shared vOTUs	Muribaculaceae CAG-485	Caudoviricetes
vOTU_4794	2.53738	0.878751	0.00388339	0.00903005	Virulent shared vOTUs	Amulumruptor	Caudoviricetes
vOTU_3162	2.49651	0.735312	0.000685854	0.00178131	Virulent shared vOTUs		Caudoviricetes
vOTU_3810	2.45632	1.00953	0.0149691	0.0314981	Virulent shared vOTUs	Lachnospiraceae UBA3282	Caudoviricetes
vOTU_3349	2.35698	0.48102	9.59e-07	4.5e-06	Virulent shared vOTUs	Oscillospiraceae An92; Flavonifractor plautii	Caudoviricetes
vOTU_5133	2.34966	0.347817	1.42e-11	1.12e-10	Virulent shared vOTUs		Caudoviricetes
vOTU_3825	2.30347	0.273516	3.71e-17	4.41e-16	Virulent shared vOTUs	Duncaniella dubosii	Caudoviricetes
vOTU_3582	2.29924	0.159862	6.65e-47	2.07e-45	Virulent shared vOTUs	Lawsonibacter; Oscillospiraceae An92	Caudoviricetes
vOTU_3652	2.29182	0.853764	0.00726662	0.0162441	Virulent shared vOTUs	Duncaniella dubosii	Caudoviricetes
vOTU_3761	2.288	0.617815	0.000212755	0.000604946	Virulent shared vOTUs	Muribaculaceae CAG-485	Caudoviricetes
vOTU_3134	2.25434	0.905203	0.012759	0.0271532	Virulent shared vOTUs	Lacrimispora celerecrescens	Caudoviricetes
vOTU_4897	2.2465	0.493063	5.21e-06	2.22e-05	Virulent shared vOTUs		Caudoviricetes
vOTU_929	2.23123	0.65696	0.000683053	0.00177511	Virulent shared vOTUs		Caudoviricetes
vOTU_3106	2.06035	0.519776	7.37e-05	0.0002395	Virulent shared vOTUs	Duncaniella freteri; Duncaniella muris	Caudoviricetes
vOTU_1894	2.05696	0.523288	8.47e-05	0.000267911	Virulent shared vOTUs		Caudoviricetes
vOTU_1702	2.05201	0.573679	0.000347651	0.000951176	Virulent shared vOTUs	Acetatifactor; Lacrimispora	Caudoviricetes
vOTU_1437	2.00789	0.30037	2.31e-11	1.78e-10	Virulent shared vOTUs	Muribaculaceae CAG-485; Duncaniella dubosii	Caudoviricetes
vOTU_1240	9.76888	0.62391	2.95e-55	1.09e-53	Virulent specific vOTUs		Caudoviricetes
vOTU_1350	9.2727	0.672305	2.83e-43	8.34e-42	Virulent specific vOTUs		Caudoviricetes
vOTU_1587	8.36903	0.592707	2.86e-45	8.72e-44	Virulent specific vOTUs		Caudoviricetes
vOTU_1080	7.91069	0.684383	6.66e-31	1.37e-29	Virulent specific vOTUs		Caudoviricetes
vOTU_3416	6.93506	1.1296	8.28e-10	5.56e-09	Virulent specific vOTUs		Malgrandaviricetes
vOTU_1231	6.82368	0.889638	1.72e-14	1.69e-13	Virulent specific vOTUs		Caudoviricetes
vOTU_901	6.48049	0.965969	1.96e-11	1.52e-10	Virulent specific vOTUs		Caudoviricetes
vOTU_2391	6.13501	1.51007	4.85e-05	0.000170711	Virulent specific vOTUs		Faserviricetes
vOTU_1175	6.02652	0.869855	4.26e-12	3.47e-11	Virulent specific vOTUs		Caudoviricetes
vOTU_1028	5.91126	0.572976	5.92e-25	1.02e-23	Virulent specific vOTUs		Caudoviricetes
vOTU_2981	5.28307	0.974617	5.94e-08	3.27e-07	Virulent specific vOTUs	Amulumruptor	Caudoviricetes
vOTU_4896	5.07931	0.695823	2.88e-13	2.53e-12	Virulent specific vOTUs	Lachnospiraceae COE1	Caudoviricetes
vOTU_2676	5.00132	0.663359	4.72e-14	4.51e-13	Virulent specific vOTUs	Duncaniella muris	Caudoviricetes
vOTU_3343	4.68204	0.641258	2.85e-13	2.51e-12	Virulent specific vOTUs	Duncaniella muris	Caudoviricetes
vOTU_1279	4.65327	0.529815	1.59e-18	2.05e-17	Virulent specific vOTUs	Muribaculaceae UBA7173; Muribaculaceae CAG-873	Caudoviricetes
vOTU_916	4.17918	0.629873	3.25e-11	2.47e-10	Virulent specific vOTUs	Lactobacillus gigeriorum; Lactobacillus kalixensis; Lactobacillus ultunensis; Lactobacillus amylovorus; Lactobacillus hamsteri; Lactobacillus acetotolerans; Lactobacillus intestinalis; Lactobacillus bombicola; Lactobacillus panisapium; Lactobacillus crispatus; Lactobacillus gallinarum; Lactobacillus kefiranofaciens	Caudoviricetes
vOTU_1835	3.44632	0.89223	0.000112187	0.00034259	Virulent specific vOTUs		Caudoviricetes
vOTU_678	3.29676	0.585704	1.82e-08	1.06e-07	Virulent specific vOTUs		Caudoviricetes
vOTU_596	3.29009	1.07862	0.00228637	0.00551834	Virulent specific vOTUs		Caudoviricetes
vOTU_1060	3.28475	0.682234	1.47e-06	6.8e-06	Virulent specific vOTUs		Caudoviricetes
vOTU_5328	3.21957	0.711197	5.98e-06	2.53e-05	Virulent specific vOTUs		Caudoviricetes
vOTU_5213	3.13284	0.786831	6.85e-05	0.000224922	Virulent specific vOTUs	Borkfalkiaceae UBA11940	Caudoviricetes
vOTU_1110	3.07198	0.622879	8.14e-07	3.89e-06	Virulent specific vOTUs	Duncaniella muris	Caudoviricetes
vOTU_4212	2.93299	0.700261	2.81e-05	0.000104781	Virulent specific vOTUs		Caudoviricetes
vOTU_3748	2.85001	0.911533	0.00176835	0.00434115	Virulent specific vOTUs	Prevotella buccalis	Caudoviricetes
vOTU_5666	2.81751	1.00577	0.00508887	0.0116608	Virulent specific vOTUs		Caudoviricetes
vOTU_3355	2.81349	0.62091	5.86e-06	2.48e-05	Virulent specific vOTUs		Caudoviricetes
vOTU_1442	2.71915	1.06007	0.0103152	0.0224239	Virulent specific vOTUs	Muribaculaceae CAG-873; Muribaculaceae CAG-485	Caudoviricetes
vOTU_5612	2.63356	0.925196	0.00442046	0.0102217	Virulent specific vOTUs		Caudoviricetes
vOTU_4783	2.62028	0.707428	0.000212268	0.000604211	Virulent specific vOTUs		Caudoviricetes
vOTU_1005	2.57054	0.994925	0.00977591	0.0213108	Virulent specific vOTUs		Caudoviricetes
vOTU_5125	2.5454	0.641524	7.26e-05	0.00023648	Virulent specific vOTUs		Unclassified
vOTU_3747	2.5041	1.04562	0.0166274	0.0346821	Virulent specific vOTUs		Caudoviricetes
vOTU_5044	2.50046	0.838458	0.00286177	0.00680778	Virulent specific vOTUs		Caudoviricetes
vOTU_4507	2.40872	0.967145	0.0127548	0.0271532	Virulent specific vOTUs	Borkfalkiaceae UBA11940	Caudoviricetes
vOTU_4368	2.39592	0.91396	0.00875507	0.0192513	Virulent specific vOTUs		Caudoviricetes
vOTU_3427	2.38066	0.749117	0.00148316	0.00368732	Virulent specific vOTUs	Muribaculaceae CAG-485; Muribaculum	Caudoviricetes
vOTU_1347	2.1397	0.752076	0.00444036	0.0102567	Virulent specific vOTUs		Caudoviricetes
vOTU_5100	2.09345	0.862898	0.0152632	0.0320543	Virulent specific vOTUs		Caudoviricetes
vOTU_1802	2.0666	0.873497	0.0179867	0.0372284	Virulent specific vOTUs		Caudoviricetes
vOTU_3656	2.02016	0.634247	0.00144689	0.0036034	Virulent specific vOTUs		Caudoviricetes
vOTU_4443	2.00218	0.785272	0.0107828	0.0233518	Virulent specific vOTUs		Caudoviricetes
* The significance cut-off was set at an q-value of 0.05, calculated using the Benjamini–Hochberg method.

## Sheet: Supplementary Table S2
Supplementary Table S2. Significant abundant vOTUs in H.pylori-infected Apc+/1638N mice at 24-week pi.
vOTU	logFoldChange	se	p_val	q_val*	Category	Host	Viral class
vOTU_278	8.06185	0.900299	3.41e-19	2.67e-17	Temperate shared vOTUs	Enterococcus faecalis	Caudoviricetes
vOTU_6	5.61926	0.229428	1.77e-132	2.54e-129	Temperate shared vOTUs	Lachnospiraceae COE1	Caudoviricetes
vOTU_225	4.08339	0.871882	2.82e-06	4.78e-05	Temperate shared vOTUs	Enterococcus	Caudoviricetes
vOTU_1111	3.89678	1.09909	0.000391935	0.00436713	Temperate shared vOTUs		Caudoviricetes
vOTU_2073	3.82539	0.983891	0.000101067	0.00131724	Temperate shared vOTUs	Oscillospiraceae UMGS1872	Faserviricetes
vOTU_3440	3.38641	0.32247	8.5e-26	1.08e-23	Temperate shared vOTUs		Caudoviricetes
vOTU_893	3.26268	0.363023	2.53e-19	2.01e-17	Temperate shared vOTUs		Caudoviricetes
vOTU_1706	3.13241	0.277386	1.43e-29	2.34e-27	Temperate shared vOTUs		Caudoviricetes
vOTU_4353	3.1179	0.282344	2.37e-28	3.4e-26	Temperate shared vOTUs		Caudoviricetes
vOTU_4629	3.09687	0.66862	3.63e-06	6.07e-05	Temperate shared vOTUs		Caudoviricetes
vOTU_2030	3.08642	0.307234	9.59e-24	1.11e-21	Temperate shared vOTUs		Caudoviricetes
vOTU_4160	3.06632	0.263251	2.35e-31	4.05e-29	Temperate shared vOTUs		Caudoviricetes
vOTU_2560	3.02704	0.927317	0.00109735	0.0104188	Temperate shared vOTUs		Faserviricetes
vOTU_2232	2.98138	0.778711	0.000128867	0.00163981	Temperate shared vOTUs	Lachnospiraceae UBA3282	Caudoviricetes
vOTU_474	2.9593	0.898062	0.000983479	0.00944184	Temperate shared vOTUs		Caudoviricetes
vOTU_4944	2.92375	0.773114	0.000155711	0.00190259	Temperate shared vOTUs	Lachnospiraceae COE1	Caudoviricetes
vOTU_96	2.91679	0.534711	4.9e-08	1.09e-06	Temperate shared vOTUs		Caudoviricetes
vOTU_4753	2.89769	0.77032	0.000168783	0.00203915	Temperate shared vOTUs	Alistipes shahii	Caudoviricetes
vOTU_1952	2.84812	0.604958	2.5e-06	4.27e-05	Temperate shared vOTUs	Lachnospiraceae UBA3282; Lachnospiraceae COE1	Caudoviricetes
vOTU_1515	2.83265	0.754734	0.000174608	0.00210361	Temperate shared vOTUs	UBA3700 RACS-045	Caudoviricetes
vOTU_1912	2.7737	0.539927	2.79e-07	5.66e-06	Temperate shared vOTUs		Caudoviricetes
vOTU_3650	2.76549	0.891254	0.00191622	0.0161601	Temperate shared vOTUs		Caudoviricetes
vOTU_1907	2.76363	0.731862	0.000159262	0.00193498	Temperate shared vOTUs	Alistipes shahii	Caudoviricetes
vOTU_5645	2.75395	0.362305	2.93e-14	1.26e-12	Temperate shared vOTUs		Caudoviricetes
vOTU_4111	2.75111	0.542796	4.01e-07	7.95e-06	Temperate shared vOTUs		Caudoviricetes
vOTU_1690	2.67293	0.425801	3.44e-10	9.63e-09	Temperate shared vOTUs		Caudoviricetes
vOTU_304	2.64393	0.751615	0.000435372	0.00477687	Temperate shared vOTUs		Caudoviricetes
vOTU_3286	2.64282	0.85837	0.00207776	0.0171197	Temperate shared vOTUs		Caudoviricetes
vOTU_2997	2.59769	0.833911	0.00183905	0.0157565	Temperate shared vOTUs	Eubacterium	Caudoviricetes
vOTU_4611	2.57549	0.669115	0.000118556	0.00152668	Temperate shared vOTUs	Alistipes	Caudoviricetes
vOTU_2275	2.51759	0.441325	1.17e-08	2.7e-07	Temperate shared vOTUs	Adlercreutzia muris; Enteroscipio rubneri	Caudoviricetes
vOTU_4127	2.47231	0.271872	9.58e-20	8.41e-18	Temperate shared vOTUs		Caudoviricetes
vOTU_4134	2.46004	0.299511	2.15e-16	1.27e-14	Temperate shared vOTUs	Oscillospiraceae CAG-170	Caudoviricetes
vOTU_1328	2.45718	0.776802	0.00156046	0.0138672	Temperate shared vOTUs	Lachnospiraceae UBA3282	Caudoviricetes
vOTU_1782	2.39755	0.873432	0.00605154	0.0406048	Temperate shared vOTUs		Caudoviricetes
vOTU_5216	2.36937	0.864837	0.00615013	0.041138	Temperate shared vOTUs	Lachnospiraceae MD308	Caudoviricetes
vOTU_2329	2.34712	0.497802	2.42e-06	4.14e-05	Temperate shared vOTUs	Lawsonibacter	Caudoviricetes
vOTU_4110	2.33788	0.686797	0.000664003	0.00679984	Temperate shared vOTUs		Caudoviricetes
vOTU_1976	2.33461	0.855566	0.00635787	0.0419405	Temperate shared vOTUs	Alistipes senegalensis; Alistipes provencensis; Alistipes timonensis; Alistipes dispar; Alistipes shahii; Alistipes onderdonkii; Alistipes finegoldii	Caudoviricetes
vOTU_1142	2.27181	0.773438	0.00331101	0.0249399	Temperate shared vOTUs	Borkfalkiaceae UBA11940	Caudoviricetes
vOTU_945	2.22565	0.41159	6.39e-08	1.39e-06	Temperate shared vOTUs	Arabia massiliensis; Adlercreutzia celatus; Eggerthellaceae D16-34; Adlercreutzia muris	Caudoviricetes
vOTU_381	2.18506	0.659757	0.000926598	0.00899616	Temperate shared vOTUs		Caudoviricetes
vOTU_5417	2.16251	0.789056	0.00613209	0.0410812	Temperate shared vOTUs	Alistipes	Megaviricetes
vOTU_1411	2.15675	0.716702	0.00261875	0.0205842	Temperate shared vOTUs		Caudoviricetes
vOTU_2436	2.1316	0.609304	0.000468013	0.00507034	Temperate shared vOTUs		Caudoviricetes
vOTU_4229	2.09504	0.535807	9.23e-05	0.00121739	Temperate shared vOTUs	Lachnospiraceae UBA3282	Caudoviricetes
vOTU_2190	2.08685	0.34384	1.29e-09	3.41e-08	Temperate shared vOTUs	Adlercreutzia celatus	Caudoviricetes
vOTU_440	2.04924	0.280576	2.8e-13	1.02e-11	Temperate shared vOTUs		Caudoviricetes
vOTU_865	2.04746	0.624863	0.00105049	0.010018	Temperate shared vOTUs	UBA3700 RACS-045	Caudoviricetes
vOTU_973	4.04011	0.66723	1.4e-09	3.7e-08	Temperate specific vOTUs	Veillonella	Caudoviricetes
vOTU_674	2.61251	0.632143	3.58e-05	0.000510437	Temperate specific vOTUs		Caudoviricetes
vOTU_2705	10.895	0.40772	2.62e-157	5.64e-154	Virulent shared vOTUs		Malgrandaviricetes
vOTU_2651	6.16377	0.26814	6.26e-117	6.73e-114	Virulent shared vOTUs		Malgrandaviricetes
vOTU_5032	4.96898	0.548892	1.39e-19	1.2e-17	Virulent shared vOTUs		Malgrandaviricetes
vOTU_5609	4.84491	0.545427	6.52e-19	4.75e-17	Virulent shared vOTUs	Mucispirillum schaedleri	Malgrandaviricetes
vOTU_3167	3.67505	0.492524	8.54e-14	3.43e-12	Virulent shared vOTUs		Caudoviricetes
vOTU_3430	3.57729	0.187827	7.14e-81	5.12e-78	Virulent shared vOTUs		Caudoviricetes
vOTU_826	3.47188	0.831624	2.98e-05	0.000431874	Virulent shared vOTUs		Caudoviricetes
vOTU_4886	3.30803	0.402276	1.98e-16	1.18e-14	Virulent shared vOTUs	Mucispirillum schaedleri	Malgrandaviricetes
vOTU_1554	3.11249	0.634262	9.24e-07	1.7e-05	Virulent shared vOTUs	Lachnospiraceae UBA3282; Lachnospiraceae 1XD42-69	Caudoviricetes
vOTU_2565	3.06106	0.959501	0.00142141	0.0128777	Virulent shared vOTUs		Caudoviricetes
vOTU_5350	2.86072	0.551524	2.14e-07	4.44e-06	Virulent shared vOTUs	Mucispirillum schaedleri	Malgrandaviricetes
vOTU_3357	2.83219	0.613906	3.96e-06	6.55e-05	Virulent shared vOTUs	Mucispirillum schaedleri	Malgrandaviricetes
vOTU_4676	2.80455	0.233278	2.71e-33	5.07e-31	Virulent shared vOTUs		Caudoviricetes
vOTU_215	2.74042	0.266713	9.15e-25	1.12e-22	Virulent shared vOTUs	Muribaculum arabinoxylanisolvens; Muribaculaceae CAG-485	Caudoviricetes
vOTU_3046	2.724	0.505928	7.28e-08	1.57e-06	Virulent shared vOTUs	Mucispirillum schaedleri	Malgrandaviricetes
vOTU_3512	2.69584	0.471627	1.09e-08	2.53e-07	Virulent shared vOTUs	Mucispirillum schaedleri	Malgrandaviricetes
vOTU_2957	2.66709	0.500152	9.68e-08	2.07e-06	Virulent shared vOTUs	Mucispirillum schaedleri	Malgrandaviricetes
vOTU_2558	2.57374	0.351846	2.57e-13	9.46e-12	Virulent shared vOTUs		Caudoviricetes
vOTU_4272	2.5568	0.7434	0.000583136	0.0060728	Virulent shared vOTUs	Alistipes senegalensis; Alistipes timonensis; Alistipes provencensis; Alistipes dispar; Alistipes onderdonkii	Caudoviricetes
vOTU_1972	2.53984	0.554675	4.67e-06	7.61e-05	Virulent shared vOTUs	Mucispirillum schaedleri	Malgrandaviricetes
vOTU_4378	2.50454	0.553629	6.07e-06	9.6e-05	Virulent shared vOTUs	Adlercreutzia muris	Caudoviricetes
vOTU_4174	2.48934	0.456785	5.05e-08	1.11e-06	Virulent shared vOTUs	Mucispirillum schaedleri	Malgrandaviricetes
vOTU_5517	2.43894	0.65119	0.000180136	0.00215213	Virulent shared vOTUs	Ruthenibacterium lactatiformans	Caudoviricetes
vOTU_1695	2.41099	0.391682	7.48e-10	2.04e-08	Virulent shared vOTUs	Adlercreutzia muris; Eggerthellaceae D16-34	Caudoviricetes
vOTU_5068	2.39137	0.317666	5.15e-14	2.15e-12	Virulent shared vOTUs		Caudoviricetes
vOTU_1541	2.3416	0.460967	3.78e-07	7.53e-06	Virulent shared vOTUs	Mucispirillum schaedleri	Malgrandaviricetes
vOTU_4433	2.29521	0.453695	4.22e-07	8.3e-06	Virulent shared vOTUs	Muribaculaceae CAG-485	Caudoviricetes
vOTU_2024	2.27433	0.583868	9.81e-05	0.0012862	Virulent shared vOTUs	UBA3700 RACS-045	Caudoviricetes
vOTU_5557	2.26046	0.519999	1.38e-05	0.000205347	Virulent shared vOTUs		Malgrandaviricetes
vOTU_5627	2.10971	0.536133	8.32e-05	0.00110756	Virulent shared vOTUs	Mucispirillum schaedleri	Malgrandaviricetes
vOTU_4908	2.10151	0.186966	2.59e-29	3.98e-27	Virulent shared vOTUs		Caudoviricetes
vOTU_3459	2.07772	0.529743	8.78e-05	0.00116514	Virulent shared vOTUs	UBA3700 RACS-045	Caudoviricetes
vOTU_1282	2.05438	0.219925	9.52e-21	9.1e-19	Virulent shared vOTUs	Hungatella effluvii; Lacrimispora amygdalina; Lacrimispora xylanolytica; Lacrimispora indicum	Caudoviricetes
vOTU_3359	2.0254	0.311344	7.75e-11	2.3e-09	Virulent shared vOTUs	Mucispirillum schaedleri	Malgrandaviricetes
vOTU_2003	2.02139	0.658383	0.00213894	0.01759	Virulent shared vOTUs	UBA3700 RACS-045	Caudoviricetes
vOTU_2488	9.71204	1.07833	2.13e-19	1.76e-17	Virulent specific vOTUs		Malgrandaviricetes
vOTU_3199	5.39362	1.00947	9.14e-08	1.97e-06	Virulent specific vOTUs		Malgrandaviricetes
vOTU_2669	4.27449	0.706608	1.45e-09	3.82e-08	Virulent specific vOTUs	Lacrimispora amygdalina; Lacrimispora algidixylanolyticum; Lacrimispora indolis; Lacrimispora xylanolytica; Lacrimispora aerotolerans	Faserviricetes
vOTU_1512	3.48011	0.432084	8e-16	4.35e-14	Virulent specific vOTUs		Caudoviricetes
vOTU_3578	3.45326	0.422855	3.17e-16	1.8e-14	Virulent specific vOTUs		Caudoviricetes
vOTU_1716	2.06259	0.446055	3.76e-06	6.25e-05	Virulent specific vOTUs	Kluyvera ascorbata	Malgrandaviricetes
* The significance cut-off was set at an q-value of 0.05, calculated using the Benjamini–Hochberg method.

## Sheet: Supplementary Table S3
Supplementary Table S3. Genes encoded by significant abundant vOTUs in H.pylori-infected Apc+/1638N mice at 12-week pi.
KEGG_A	KEGG_B	KEGG_C	KEGG_D	Uniprot	Final category	Gene	Abundance in temperate_shared_cecum (RPK)	Abundance in temperate_shared_stool (RPK)	Abundance in temperate_shared_Int (RPK)	Abundance in temperate_specific_cecum (RPK)	Abundance in temperate_specific_stool (RPK)	Abundance in temperate_specific_Int (RPK)	Abundance in virulent_shared_cecum (RPK)	Abundance in virulent_shared_stool (RPK)	Abundance in virulent_shared_Int (RPK)	Abundance in virulent_specific_cecum (RPK)	Abundance in virulent_specific_stool (RPK)	Abundance in virulent_specific_Int (RPK)	AMGs exclusively detected in temperate vOTUs	AMGs exclusively detected at 12-week pi
09100 Metabolism	09108 Metabolism of cofactors and vitamins	00790 Folate biosynthesis	K01495 GCH1, folE; GTP cyclohydrolase IA [EC:3.5.4.16]	One-carbon metabolism (Q3K0Y1)	Metabolism of cofactors and vitamins	GCH1, folE	0	0	0	0	0	0	43.63	48.8656	1.7452	0	0	0		Yes
09100 Metabolism	09108 Metabolism of cofactors and vitamins	00790 Folate biosynthesis	K01737 queD, ptpS, PTS; 6-pyruvoyltetrahydropterin/6-carboxytetrahydropterin synthase [EC:4.2.3.12 4.1.2.50]		Metabolism of cofactors and vitamins	queD, ptpS, PTS	0	0	0	0	0	0	40.4762	38.0952	0	0	0	0		Yes
09180 Brite Hierarchies	09183 Protein families: signaling and cellular processes	02048 Prokaryotic defense system [BR:ko02048]	K00590 E2.1.1.113; site-specific DNA-methyltransferase (cytosine-N4-specific) [EC:2.1.1.113]		Other prokaryotic defense system	E2.1.1.113	0	0	0	0	0	0	29.5359	42.1941	8.43882	0	0	0		Yes
09100 Metabolism	09108 Metabolism of cofactors and vitamins	00790 Folate biosynthesis	K09457 queF; 7-cyano-7-deazaguanine reductase [EC:1.7.1.13]		Metabolism of cofactors and vitamins	queF	0	0	0	0	0	0	40.6504	67.0732	0	0	0	0		Yes
09100 Metabolism	09108 Metabolism of cofactors and vitamins	00790 Folate biosynthesis	K06920 queC; 7-cyano-7-deazaguanine synthase [EC:6.3.4.20]		Metabolism of cofactors and vitamins	queC	0	0	0	0	0	0	26.2009	34.9345	0	0	0	0		Yes
09100 Metabolism	09108 Metabolism of cofactors and vitamins	00790 Folate biosynthesis	K10026 queE; 7-carboxy-7-deazaguanine synthase [EC:4.3.99.3]		Metabolism of cofactors and vitamins	queE	0	0	0	0	0	0	33.033	46.5465	1.5015	0	0	0		Yes
09180 Brite Hierarchies	09182 Protein families: genetic information processing	03400 DNA repair and recombination proteins [BR:ko03400]	K19789 radD; DNA repair protein RadD		Genetic Information Processing	radD	0	0	0	34.398	212.94	1.638	29.0196	309.804	3.13725	15.6863	251.765	0		Yes
09180 Brite Hierarchies	09182 Protein families: genetic information processing	03036 Chromosome and associated proteins [BR:ko03036]	K23398 TRIP4; activating signal cointegrator 1		Genetic Information Processing	TRIP4	43.5016	28.3733	33.3121	114.504	552.163	0	76.3359	2264.63	58.5242	0	0	0
09190 Not Included in Pathway or Brite	09194 Poorly characterized	99996 General function prediction only	K05811 yfiM; putative lipoprotein		unknown	yfiM	11.1111	40.7407	3.7037	0	0	0	100.541	1300.54	29.798	0	0	0		Yes
09180 Brite Hierarchies	09183 Protein families: signaling and cellular processes	02048 Prokaryotic defense system [BR:ko02048]	K18831 higA; HTH-type transcriptional regulator / antitoxin HigA	Toxin-antitoxin system (KW-1277)	Toxin-antitoxin system	higA	0	0	0	0	0	0	157.623	1751.94	7.75194	0	0	0		Yes
09180 Brite Hierarchies	09183 Protein families: signaling and cellular processes	02048 Prokaryotic defense system [BR:ko02048]	K19166 higB; mRNA interferase HigB [EC:3.1.-.-]	Toxin-antitoxin system (KW-1277)	Toxin-antitoxin system	higB	0	0	0	0	0	0	191.919	1629.63	3.367	0	0	0		Yes
09180 Brite Hierarchies	09182 Protein families: genetic information processing	03012 Translation factors [BR:ko03012]	K06158 ABCF3; ATP-binding cassette, subfamily F, member 3		Genetic Information Processing	ABCF3	0	0	0	0	0	0	0	0	0	41.2044	43.8457	2.11305		Yes
09100 Metabolism	09101 Carbohydrate metabolism	00010 Glycolysis / Gluconeogenesis	K21071 pfk, pfp; ATP-dependent phosphofructokinase / diphosphate-dependent phosphofructokinase [EC:2.7.1.11 2.7.1.90]		Carbohydrate, glycan and energy metabolism	pfk, pfp	0	0	0	0	0	0	0	0	0	25.8273	16.9492	0		Yes
09100 Metabolism	09101 Carbohydrate metabolism	00030 Pentose phosphate pathway					0	0	0	0	0	0	0	0	0	25.8273	16.9492	0		Yes
09100 Metabolism	09101 Carbohydrate metabolism	00051 Fructose and mannose metabolism					0	0	0	0	0	0	0	0	0	25.8273	16.9492	0		Yes
09100 Metabolism	09101 Carbohydrate metabolism	00052 Galactose metabolism					0	0	0	0	0	0	0	0	0	25.8273	16.9492	0		Yes
09100 Metabolism	09102 Energy metabolism	00680 Methane metabolism					0	0	0	0	0	0	0	0	0	25.8273	16.9492	0		Yes
09120 Genetic Information Processing	09122 Translation	00970 Aminoacyl-tRNA biosynthesis	K01881 PARS, proS; prolyl-tRNA synthetase [EC:6.1.1.15]		Genetic Information Processing	PARS, proS	0	0	0	0	0	0	0	0	0	53.2213	39.2157	0.70028		Yes
09190 Not Included in Pathway or Brite	09191 Unclassified: metabolism	99980 Enzymes with EC numbers	K04070 pflX; putative pyruvate formate lyase activating enzyme [EC:1.97.1.4]		unknown	pflX	0	0	0	0	0	0	0	0	0	68.0751	55.1643	0		Yes
09190 Not Included in Pathway or Brite	09192 Unclassified: genetic information processing	99976 Replication and repair	K07467 nicK; putative DNA relaxase		Genetic Information Processing	nicK	0	0	0	0	0	0	0	0	0	8.49858	3131.26	410.765
09160 Human Diseases	09175 Drug resistance: antimicrobial	01503 Cationic antimicrobial peptide (CAMP) resistance	K01448 amiABC; N-acetylmuramoyl-L-alanine amidase [EC:3.5.1.28]		Antimicrobial resistance	amiABC	3996.75	12575.3	1810.26	208.188	658.105	291.802	133.266	598.461	139.007	4941.64	16534.7	19202.8		Yes
09180 Brite Hierarchies	09181 Protein families: metabolism	01011 Peptidoglycan biosynthesis and degradation proteins [BR:ko01011]					3996.75	12575.3	1810.26	208.188	658.105	291.802	133.266	598.461	139.007	4941.64	16534.7	19202.8		Yes
09180 Brite Hierarchies	09182 Protein families: genetic information processing	03036 Chromosome and associated proteins [BR:ko03036]					3996.75	12575.3	1810.26	208.188	658.105	291.802	133.266	598.461	139.007	4941.64	16534.7	19202.8		Yes
09120 Genetic Information Processing	09124 Replication and repair	03030 DNA replication	K03111 ssb; single-strand DNA-binding protein		Genetic Information Processing	ssb	3762.34	6711.24	666.766	742.472	3219.72	6615.47	0	29.2793	11.2613	4736.11	11913.7	13505.3
09120 Genetic Information Processing	09124 Replication and repair	03430 Mismatch repair	K03111 ssb; single-strand DNA-binding protein				3762.34	6711.24	666.766	742.472	3219.72	6615.47	0	29.2793	11.2613	4736.11	11913.7	13505.3
09120 Genetic Information Processing	09124 Replication and repair	03440 Homologous recombination	K03111 ssb; single-strand DNA-binding protein				3762.34	6711.24	666.766	742.472	3219.72	6615.47	0	29.2793	11.2613	4736.11	11913.7	13505.3
09100 Metabolism	09106 Metabolism of other amino acids	00480 Glutathione metabolism	K00682 GGCT; gamma-glutamylcyclotransferase [EC:4.3.2.9]		Metabolism of other amino acids	GGCT	17.5439	50.4386	30.7018	0	0	0	0	0	0	0	0	0	Yes	Yes
09180 Brite Hierarchies	09183 Protein families: signaling and cellular processes	02048 Prokaryotic defense system [BR:ko02048]	K07448 mrr; restriction system protein		Other prokaryotic defense system	mrr	456.338	1114.68	545.499	0	0	0	0	0	0	0	0	0	Yes	Yes
09190 Not Included in Pathway or Brite	09192 Unclassified: genetic information processing	99976 Replication and repair	K06919 K06919; putative DNA primase/helicase		Genetic Information Processing	DNA primase/helicase	6617.6	15621.3	7710.68	46.9659	6.23441	1.66251	45.4641	81.962	26.5823	8.07754	35.5412	0.538503		Yes
09120 Genetic Information Processing	09124 Replication and repair	03030 DNA replication	K02342 dnaQ; DNA polymerase III subunit epsilon [EC:2.7.7.7]		Genetic Information Processing	dnaQ	165.034	468.365	486.503	0	0	0	0	0	0	0	0	0	Yes	Yes
09120 Genetic Information Processing	09124 Replication and repair	03430 Mismatch repair	K02342 dnaQ; DNA polymerase III subunit epsilon [EC:2.7.7.7]				165.034	468.365	486.503	0	0	0	0	0	0	0	0	0	Yes	Yes
09120 Genetic Information Processing	09124 Replication and repair	03440 Homologous recombination	K02342 dnaQ; DNA polymerase III subunit epsilon [EC:2.7.7.7]				165.034	468.365	486.503	0	0	0	0	0	0	0	0	0	Yes	Yes
09190 Not Included in Pathway or Brite	09192 Unclassified: genetic information processing	99973 Transcription	K03704 cspA; cold shock protein		Genetic Information Processing	cspA	246.327	325.813	302.846	0	0	0	0	0	0	0	0	0	Yes	Yes
09100 Metabolism	09104 Nucleotide metabolism	00240 Pyrimidine metabolism	K00560 thyA, TYMS; thymidylate synthase [EC:2.1.1.45]	Nucleotide biosynthesis (A0A1J0LN09)	Nucleotide metabolism	thyA, TYMS	63.1868	113.659	108.193	0	0	0	0	33.9623	1.25786	0	0	0		Yes
09100 Metabolism	09108 Metabolism of cofactors and vitamins	00670 One carbon pool by folate	K00560 thyA, TYMS; thymidylate synthase [EC:2.1.1.45]				63.1868	113.659	108.193	0	0	0	0	33.9623	1.25786	0	0	0		Yes
09160 Human Diseases	09176 Drug resistance: antineoplastic	01523 Antifolate resistance	K00560 thyA, TYMS; thymidylate synthase [EC:2.1.1.45]				63.1868	113.659	108.193	0	0	0	0	33.9623	1.25786	0	0	0		Yes
09120 Genetic Information Processing	09124 Replication and repair	03030 DNA replication	K02316 dnaG; DNA primase [EC:2.7.7.101]		Genetic Information Processing	dnaG	1845.24	1116.34	3852.7	806.361	1944.27	18.8457	0	0	0	0	0	0	Yes	Yes
09180 Brite Hierarchies	09183 Protein families: signaling and cellular processes	02048 Prokaryotic defense system [BR:ko02048]	K00571 E2.1.1.72; site-specific DNA-methyltransferase (adenine-specific) [EC:2.1.1.72]		Other prokaryotic defense system	E2.1.1.72	4390.82	2631.7	10823.2	124.157	97.166	151.147	16.3934	2.73224	5.46448	0	0	0		Yes
09140 Cellular Processes	09142 Cell motility	02040 Flagellar assembly	K02395 flgJ; peptidoglycan hydrolase FlgJ		Other signaling and cellular processes	flgJ	2329.06	1441.6	6880.34	65.2557	348.84	19.2901	0	0	0	0	0	0	Yes	Yes
09180 Brite Hierarchies	09183 Protein families: signaling and cellular processes	02048 Prokaryotic defense system [BR:ko02048]	K06218 relE, stbE; mRNA interferase RelE/StbE	Toxin-antitoxin system (KW-1277)	Toxin-antitoxin system	relE, stbE	70.8333	58.3333	0	58.3333	8.33333	0	0	0	0	0	0	0	Yes	Yes
09180 Brite Hierarchies	09183 Protein families: signaling and cellular processes	02048 Prokaryotic defense system [BR:ko02048]	K19165 phd; antitoxin Phd	Toxin-antitoxin system (KW-1277)	Toxin-antitoxin system	phd	86.4198	32.9218	0	0	0	0	0	0	0	0	0	0	Yes	Yes
09190 Not Included in Pathway or Brite	09192 Unclassified: genetic information processing	99998 Others	K07504 K07504; predicted type IV restriction endonuclease		Genetic Information Processing	type IV restriction endonuclease	125.107	19.7087	3.42759	0	0	0	0	0	0	0	0	0	Yes
09180 Brite Hierarchies	09182 Protein families: genetic information processing	03000 Transcription factors [BR:ko03000]	K03497 parB, spo0J; ParB family transcriptional regulator, chromosome partitioning protein		Genetic Information Processing	parB, spo0J	2586.18	2018.62	567.003	200.031	273.791	21.8769	64.5868	759.168	14.7783	0	0	0
09180 Brite Hierarchies	09182 Protein families: genetic information processing	03036 Chromosome and associated proteins [BR:ko03036]	K03497 parB, spo0J; ParB family transcriptional regulator, chromosome partitioning protein				2586.18	2018.62	567.003	200.031	273.791	21.8769	64.5868	759.168	14.7783	0	0	0
09180 Brite Hierarchies	09183 Protein families: signaling and cellular processes	04812 Cytoskeleton proteins [BR:ko04812]	K03497 parB, spo0J; ParB family transcriptional regulator, chromosome partitioning protein				2586.18	2018.62	567.003	200.031	273.791	21.8769	64.5868	759.168	14.7783	0	0	0
09120 Genetic Information Processing	09124 Replication and repair	03410 Base excision repair	K03660 OGG1; N-glycosylase/DNA lyase [EC:3.2.2.- 4.2.99.18]		Genetic Information Processing	OGG1	144.564	80.0478	7.16846	0	0	0	0	0	0	0	0	0	Yes	Yes
09190 Not Included in Pathway or Brite	09191 Unclassified: metabolism	99980 Enzymes with EC numbers	K01449 cwlJ, sleB; N-acetylmuramoyl-L-alanine amidase [EC:3.5.1.28]	Cell wall biogenesis/degradation; germination; sporulation (P42249)	Other signaling and cellular processes	cwlJ, sleB	4710.9	3379.48	120.629	2.92398	42.3977	1.46199	25.9259	46.2963	33.3333	0	0	0
09120 Genetic Information Processing	09124 Replication and repair	03440 Homologous recombination	K01159 ruvC; crossover junction endodeoxyribonuclease RuvC [EC:3.1.21.10]		Genetic Information Processing	ruvC	155.431	112.36	0	0	0	0	0	0	0	0	0	0	Yes
09190 Not Included in Pathway or Brite	09192 Unclassified: genetic information processing	99973 Transcription	K07741 antB; anti-repressor protein		Genetic Information Processing	antB	6017.8	13703.7	2972.89	1861.93	7335.92	9656.72	82.0611	138.944	3.95257	5.16796	48.2343	7.75194
09180 Brite Hierarchies	09182 Protein families: genetic information processing	03000 Transcription factors [BR:ko03000]	K07726 K07726; putative transcriptional regulator		Genetic Information Processing	Transcriptional regulator	16581.8	21116.2	684.819	771.735	199.969	15514.7	0	0	0	0	0	0	Yes
09180 Brite Hierarchies	09182 Protein families: genetic information processing	03000 Transcription factors [BR:ko03000]	K07727 K07727; putative transcriptional regulator																Yes
09180 Brite Hierarchies	09182 Protein families: genetic information processing	03000 Transcription factors [BR:ko03000]	K07729 K07729; putative transcriptional regulator																Yes
09180 Brite Hierarchies	09182 Protein families: genetic information processing	03009 Ribosome biogenesis [BR:ko03009]	K06941 rlmN; 23S rRNA (adenine2503-C2)-methyltransferase [EC:2.1.1.192]		Genetic Information Processing	rlmN	1868.61	9853.98	1258.54	21.9436	78.3699	3.1348	0	0	0	0	0	0	Yes	Yes
09120 Genetic Information Processing	09124 Replication and repair	03030 DNA replication	K03469 rnhA, RNASEH1; ribonuclease HI [EC:3.1.26.4]		Genetic Information Processing	rnhA, RNASEH1	318.627	1009.8	247.549	0	0	0	0	0	0	0	0	0	Yes
09180 Brite Hierarchies	09182 Protein families: genetic information processing	03400 DNA repair and recombination proteins [BR:ko03400]	K01160 rusA; crossover junction endodeoxyribonuclease RusA [EC:3.1.21.10]		Genetic Information Processing	rusA	18885.6	62118.3	2544.63	2030.5	5154.35	5643.81	107.489	113.062	2.0202	0	0	0
09100 Metabolism	09104 Nucleotide metabolism	00240 Pyrimidine metabolism	K01520 dut, DUT; dUTP pyrophosphatase [EC:3.6.1.23]		Nucleotide metabolism	dut, DUT	12256.4	32371.9	3040.32	624.591	1789.81	6.51042	0	0	0	0	0	0	Yes
09100 Metabolism	09111 Xenobiotics biodegradation and metabolism	00983 Drug metabolism - other enzymes	K01520 dut, DUT; dUTP pyrophosphatase [EC:3.6.1.23]				12256.4	32371.9	3040.32	624.591	1789.81	6.51042	0	0	0	0	0	0	Yes
09180 Brite Hierarchies	09182 Protein families: genetic information processing	03400 DNA repair and recombination proteins [BR:ko03400]	K01520 dut, DUT; dUTP pyrophosphatase [EC:3.6.1.23]				12256.4	32371.9	3040.32	624.591	1789.81	6.51042	0	0	0	0	0	0	Yes
09180 Brite Hierarchies	09183 Protein families: signaling and cellular processes	02048 Prokaryotic defense system [BR:ko02048]	K19157 yafQ; mRNA interferase YafQ [EC:3.1.-.-]	Toxin-antitoxin system (KW-1277)	Toxin-antitoxin system	yafQ	853.48	2538.46	47.619	0	0	0	0	0	0	0	0	0	Yes
09190 Not Included in Pathway or Brite	09193 Unclassified: signaling and cellular processes	99992 Structural proteins	K07273 acm; lysozyme	Cell wall macromolecule catabolic process (Q8HA43)	Other signaling and cellular processes	acm	58181.8	115130	2243.32	1409.82	4969.08	15112.7	65.6371	121.622	2.574	1349.14	7452.87	6630.59
09180 Brite Hierarchies	09183 Protein families: signaling and cellular processes	02048 Prokaryotic defense system [BR:ko02048]	K07473 dinJ; DNA-damage-inducible protein J	Toxin-antitoxin system (KW-1277)	Toxin-antitoxin system	dinJ	1351.65	3241.76	36.63	0	0	0	0	0	0	0	0	0	Yes	Yes
09100 Metabolism	09104 Nucleotide metabolism	00230 Purine metabolism	K07816 E2.7.6.5; GTP pyrophosphokinase [EC:2.7.6.5]		Nucleotide metabolism	GTP pyrophosphokinase	47.3588	100.182	0	0	0	0	0	0	0	0	0	0	Yes	Yes
09180 Brite Hierarchies	09182 Protein families: genetic information processing	03036 Chromosome and associated proteins [BR:ko03036]	K03496 parA, soj; chromosome partitioning protein	Sporulation (P37522; Q9K5N0)	Other signaling and cellular processes	parA, soj	32115.1	40251.9	500.025	5622.91	836.869	17.9291	0	0	0	0	0	0	Yes
09180 Brite Hierarchies	09183 Protein families: signaling and cellular processes	04812 Cytoskeleton proteins [BR:ko04812]	K03496 parA, soj; chromosome partitioning protein				32115.1	40251.9	500.025	5622.91	836.869	17.9291	0	0	0	0	0	0	Yes
09120 Genetic Information Processing	09124 Replication and repair	03430 Mismatch repair	K06223 dam; DNA adenine methylase [EC:2.1.1.72]		Other prokaryotic defense system	dam	6450.22	6439.32	928.91	81.3657	140.463	24.151	0	0	0	0	0	0	Yes
09180 Brite Hierarchies	09182 Protein families: genetic information processing	03032 DNA replication proteins [BR:ko03032]	K06223 dam; DNA adenine methylase [EC:2.1.1.72]				6450.22	6439.32	928.91	81.3657	140.463	24.151	0	0	0	0	0	0	Yes
09180 Brite Hierarchies	09182 Protein families: genetic information processing	03400 DNA repair and recombination proteins [BR:ko03400]	K06223 dam; DNA adenine methylase [EC:2.1.1.72]				6450.22	6439.32	928.91	81.3657	140.463	24.151	0	0	0	0	0	0	Yes
09180 Brite Hierarchies	09183 Protein families: signaling and cellular processes	02048 Prokaryotic defense system [BR:ko02048]	K06223 dam; DNA adenine methylase [EC:2.1.1.72]				6450.22	6439.32	928.91	81.3657	140.463	24.151	0	0	0	0	0	0	Yes
09100 Metabolism	09104 Nucleotide metabolism	00240 Pyrimidine metabolism	K03465 thyX, thy1; thymidylate synthase (FAD) [EC:2.1.1.148]	Nucleotide biosynthesis (Q9WYT0)	Nucleotide metabolism	thyX, thy1	301.35	296.689	26.5618	3.18979	28.7081	0	0	0	0	0	0	0	Yes
09100 Metabolism	09108 Metabolism of cofactors and vitamins	00670 One carbon pool by folate	K03465 thyX, thy1; thymidylate synthase (FAD) [EC:2.1.1.148]				301.35	296.689	26.5618	3.18979	28.7081	0	0	0	0	0	0	0	Yes
09180 Brite Hierarchies	09183 Protein families: signaling and cellular processes	02000 Transporters [BR:ko02000]	K21449 ata, sadA, emaA; trimeric autotransporter adhesin		Other signaling and cellular processes	ata, sadA, emaA	97.3406	106.119	1.80738	0	0	0	0	0	0	0.897263	10.7672	4.03769		Yes
09190 Not Included in Pathway or Brite	09191 Unclassified: metabolism	99980 Enzymes with EC numbers	K01447 xlyAB; N-acetylmuramoyl-L-alanine amidase [EC:3.5.1.28]	Cell wall biogenesis/degradation (I6Y4D2)	Other signaling and cellular processes	xlyAB	17455.9	20138.6	1474.41	23.4235	243.423	7.43198	0	0	0	0	0	0	Yes
09180 Brite Hierarchies	09183 Protein families: signaling and cellular processes	02048 Prokaryotic defense system [BR:ko02048]	K18843 hicB; antitoxin HicB	Toxin-antitoxin system (KW-1277)	Toxin-antitoxin system	hicB	30394.9	31574.8	36.0784	187.368	132.407	4.7619	7.46269	2.48756	0	0	0	0
09190 Not Included in Pathway or Brite	09191 Unclassified: metabolism	99980 Enzymes with EC numbers	K04068 nrdG; anaerobic ribonucleoside-triphosphate reductase activating protein [EC:1.97.1.4]		unknown	nrdG	6416.01	7018.91	32.9356	7.336	76.2489	38.8548	0	0	0	0	0	0	Yes
09100 Metabolism	09101 Carbohydrate metabolism	00030 Pentose phosphate pathway	K00948 PRPS, prsA; ribose-phosphate pyrophosphokinase [EC:2.7.6.1]		Carbohydrate, glycan and energy metabolism	PRPS, prsA	73.6579	82.397	1.24844	0	0	0	0	0	0	0	0	0	Yes	Yes
09100 Metabolism	09104 Nucleotide metabolism	00230 Purine metabolism	K00948 PRPS, prsA; ribose-phosphate pyrophosphokinase [EC:2.7.6.1]				73.6579	82.397	1.24844	0	0	0	0	0	0	0	0	0	Yes	Yes
09100 Metabolism	09108 Metabolism of cofactors and vitamins	00760 Nicotinate and nicotinamide metabolism	K03462 NAMPT; nicotinamide phosphoribosyltransferase [EC:2.4.2.12]		Metabolism of cofactors and vitamins	NAMPT	58.7459	79.868	0	0	0	0	0	0	0	0	0	0	Yes	Yes
09150 Organismal Systems	09151 Immune system	04621 NOD-like receptor signaling pathway	K03462 NAMPT; nicotinamide phosphoribosyltransferase [EC:2.4.2.12]				58.7459	79.868	0	0	0	0	0	0	0	0	0	0	Yes	Yes
09120 Genetic Information Processing	09124 Replication and repair	03410 Base excision repair	K07462 recJ; single-stranded-DNA-specific exonuclease [EC:3.1.-.-]		Genetic Information Processing	recJ	6056.31	9002.82	1.12613	0	0	0	0	0	0	0	0	0	Yes
09120 Genetic Information Processing	09124 Replication and repair	03430 Mismatch repair	K07462 recJ; single-stranded-DNA-specific exonuclease [EC:3.1.-.-]				6056.31	9002.82	1.12613	0	0	0	0	0	0	0	0	0	Yes
09120 Genetic Information Processing	09124 Replication and repair	03440 Homologous recombination	K07462 recJ; single-stranded-DNA-specific exonuclease [EC:3.1.-.-]				6056.31	9002.82	1.12613	0	0	0	0	0	0	0	0	0	Yes
09190 Not Included in Pathway or Brite	09192 Unclassified: genetic information processing	99976 Replication and repair	K06993 K06993; ribonuclease H-related protein		Genetic Information Processing	ribonuclease H-related protein	25.4875	45.9864	0	0	0	0	0	0	0	0	0	0	Yes
09180 Brite Hierarchies	09183 Protein families: signaling and cellular processes	02048 Prokaryotic defense system [BR:ko02048]	K19158 yoeB; toxin YoeB [EC:3.1.-.-]	Toxin-antitoxin system (KW-1277)	Toxin-antitoxin system	yoeB	6495.19	11055.1	45.2509	26.5152	11.3636	231.061	0	0	0	0	0	0	Yes
09180 Brite Hierarchies	09183 Protein families: signaling and cellular processes	02048 Prokaryotic defense system [BR:ko02048]	K07339 hicA; mRNA interferase HicA [EC:3.1.-.-]	Toxin-antitoxin system (KW-1277)	Toxin-antitoxin system	hicA	17507.1	29120.7	144.311	71.7949	5.12821	189.744	0	0	0	0	0	0	Yes
09100 Metabolism	09108 Metabolism of cofactors and vitamins	00760 Nicotinate and nicotinamide metabolism	K12410 npdA; NAD-dependent deacetylase [EC:2.3.1.286]		Metabolism of cofactors and vitamins	npdA	4470.88	7370.51	0	0	0	0	0	0	0	0	0	0	Yes	Yes
09100 Metabolism	09108 Metabolism of cofactors and vitamins	00730 Thiamine metabolism	K04487 iscS, NFS1; cysteine desulfurase [EC:2.8.1.7]		Other prokaryotic defense system	iscS, NFS1	18174.4	28883.9	17.5051	700.737	1738.42	0	67.7362	117.647	2.6738	0	0	0
09120 Genetic Information Processing	"09123 Folding, sorting and degradation"	04122 Sulfur relay system	K04487 iscS, NFS1; cysteine desulfurase [EC:2.8.1.7]				18174.4	28883.9	17.5051	700.737	1738.42	0	67.7362	117.647	2.6738	0	0	0
09180 Brite Hierarchies	09182 Protein families: genetic information processing	03016 Transfer RNA biogenesis [BR:ko03016]	K04487 iscS, NFS1; cysteine desulfurase [EC:2.8.1.7]				18174.4	28883.9	17.5051	700.737	1738.42	0	67.7362	117.647	2.6738	0	0	0
09180 Brite Hierarchies	09182 Protein families: genetic information processing	03029 Mitochondrial biogenesis [BR:ko03029]	K04487 iscS, NFS1; cysteine desulfurase [EC:2.8.1.7]				18174.4	28883.9	17.5051	700.737	1738.42	0	67.7362	117.647	2.6738	0	0	0
09180 Brite Hierarchies	09183 Protein families: signaling and cellular processes	02048 Prokaryotic defense system [BR:ko02048]	K04487 iscS, NFS1; cysteine desulfurase [EC:2.8.1.7]				18174.4	28883.9	17.5051	700.737	1738.42	0	67.7362	117.647	2.6738	0	0	0
09180 Brite Hierarchies	09182 Protein families: genetic information processing	03016 Transfer RNA biogenesis [BR:ko03016]	K10761 THG1; tRNA(His) guanylyltransferase [EC:2.7.7.79]		Genetic Information Processing	THG1	10442.1	16935	69.2861	359.464	1007.27	29.6053	0	0	0	0	0	0	Yes	Yes
09180 Brite Hierarchies	09183 Protein families: signaling and cellular processes	02048 Prokaryotic defense system [BR:ko02048]	K07171 mazF, ndoA, chpA; mRNA interferase MazF [EC:3.1.-.-]	Toxin-antitoxin system (KW-1277)	Toxin-antitoxin system	mazF, ndoA, chpA	16007.2	23717.5	775.303	734.157	1923.38	2.31481	32.4484	23.5988	2.94985	0	0	0
09100 Metabolism	09104 Nucleotide metabolism	00230 Purine metabolism	K21636 nrdD; ribonucleoside-triphosphate reductase (formate) [EC:1.1.98.6]		Nucleotide metabolism	nrdD	12476.8	19481.9	564.636	825.92	2062.28	51.93	0	0	0	0	0	0	Yes
09100 Metabolism	09104 Nucleotide metabolism	00240 Pyrimidine metabolism	K21636 nrdD; ribonucleoside-triphosphate reductase (formate) [EC:1.1.98.6]				12476.8	19481.9	564.636	825.92	2062.28	51.93	0	0	0	0	0	0	Yes
09190 Not Included in Pathway or Brite	09191 Unclassified: metabolism	99980 Enzymes with EC numbers	K00986 ltrA; RNA-directed DNA polymerase [EC:2.7.7.49]	Antiviral defense (A0A1X8VAX6)	Other prokaryotic defense system	ltrA	10497.6	16128.8	796.08	1139.37	3071.4	595.5	192.533	2847.16	75.4583	0	0	0
09190 Not Included in Pathway or Brite	09192 Unclassified: genetic information processing	99976 Replication and repair	K07483 K07483; transposase		Genetic Information Processing	transposase	7737.77	12734.8	679.11	0	0	0	206.181	2025.78	20.5767	0	0	0
09190 Not Included in Pathway or Brite	09192 Unclassified: genetic information processing	99976 Replication and repair	K07484 K07484; transposase																Yes
09190 Not Included in Pathway or Brite	09192 Unclassified: genetic information processing	99976 Replication and repair	K07486 K07486; transposase																Yes
09190 Not Included in Pathway or Brite	09192 Unclassified: genetic information processing	99976 Replication and repair	K07488 K07488; transposase																Yes
09190 Not Included in Pathway or Brite	09194 Poorly characterized	99996 General function prediction only	K03744 lemA; LemA protein	Two-component regulatory system (Q9F8D7)	Other signaling and cellular processes	lemA	957.935	1101.28	454.99	189.435	469.945	202.186	0	0	0	0	0	0	Yes	Yes
09100 Metabolism	09104 Nucleotide metabolism	00230 Purine metabolism	K01939 purA, ADSS; adenylosuccinate synthase [EC:6.3.4.4]	Purine biosynthesis (A0A822IWK5)	Nucleotide metabolism	purA, ADSS	919.703	1540.66	470.857	0	0	0	0	0	0	0	0	0	Yes	Yes
09100 Metabolism	09105 Amino acid metabolism	00250 Alanine, aspartate and glutamate metabolism	K01939 purA, ADSS; adenylosuccinate synthase [EC:6.3.4.4]				919.703	1540.66	470.857	0	0	0	0	0	0	0	0	0	Yes	Yes
09180 Brite Hierarchies	09183 Protein families: signaling and cellular processes	02048 Prokaryotic defense system [BR:ko02048]	K07451 mcrA; 5-methylcytosine-specific restriction enzyme A [EC:3.1.21.-]		Other prokaryotic defense system	mcrA	2372.6	2690.74	802.254	333.333	577.778	0	0	0	0	0	0	0	Yes
09100 Metabolism	09105 Amino acid metabolism	00270 Cysteine and methionine metabolism	K00558 DNMT1, dcm; DNA (cytosine-5)-methyltransferase 1 [EC:2.1.1.37]		Other prokaryotic defense system	DNMT1, dcm	593.24	683.325	195.379	23.3786	19.6078	0.754148	21.8409	36.9215	1.04004	8.8976	60.1653	9.48342
09160 Human Diseases	09161 Cancer: overview	05206 MicroRNAs in cancer	K00558 DNMT1, dcm; DNA (cytosine-5)-methyltransferase 1 [EC:2.1.1.37]				593.24	683.325	195.379	23.3786	19.6078	0.754148	21.8409	36.9215	1.04004	8.8976	60.1653	9.48342
09180 Brite Hierarchies	09182 Protein families: genetic information processing	03000 Transcription factors [BR:ko03000]	K00558 DNMT1, dcm; DNA (cytosine-5)-methyltransferase 1 [EC:2.1.1.37]				593.24	683.325	195.379	23.3786	19.6078	0.754148	21.8409	36.9215	1.04004	8.8976	60.1653	9.48342
09180 Brite Hierarchies	09182 Protein families: genetic information processing	03032 DNA replication proteins [BR:ko03032]	K00558 DNMT1, dcm; DNA (cytosine-5)-methyltransferase 1 [EC:2.1.1.37]				593.24	683.325	195.379	23.3786	19.6078	0.754148	21.8409	36.9215	1.04004	8.8976	60.1653	9.48342
09180 Brite Hierarchies	09182 Protein families: genetic information processing	03036 Chromosome and associated proteins [BR:ko03036]	K00558 DNMT1, dcm; DNA (cytosine-5)-methyltransferase 1 [EC:2.1.1.37]				593.24	683.325	195.379	23.3786	19.6078	0.754148	21.8409	36.9215	1.04004	8.8976	60.1653	9.48342
09180 Brite Hierarchies	09183 Protein families: signaling and cellular processes	02048 Prokaryotic defense system [BR:ko02048]	K00558 DNMT1, dcm; DNA (cytosine-5)-methyltransferase 1 [EC:2.1.1.37]				593.24	683.325	195.379	23.3786	19.6078	0.754148	21.8409	36.9215	1.04004	8.8976	60.1653	9.48342
09180 Brite Hierarchies	09183 Protein families: signaling and cellular processes	02048 Prokaryotic defense system [BR:ko02048]	K03427 hsdM; type I restriction enzyme M protein [EC:2.1.1.72]		Other prokaryotic defense system	hsdM	2585.27	2521.3	999.324	68.8546	129.344	91.3771	0	0	0	0	0	0	Yes	Yes
09190 Not Included in Pathway or Brite	09191 Unclassified: metabolism	99980 Enzymes with EC numbers	K01185 E3.2.1.17; lysozyme [EC:3.2.1.17]		unknown	lysozyme	1544.76	3974.36	6728.21	1442.89	4023.31	7000	0	0	0	0	0	0	Yes
09180 Brite Hierarchies	09183 Protein families: signaling and cellular processes	02048 Prokaryotic defense system [BR:ko02048]	K19159 yefM; antitoxin YefM	Toxin-antitoxin system (KW-1277)	Toxin-antitoxin system	yefM	16.0643	16.0643	132.53	52.2088	8.03213	168.675	0	0	0	0	0	0	Yes	Yes
09190 Not Included in Pathway or Brite	09192 Unclassified: genetic information processing	99976 Replication and repair	K07505 repA; regulatory protein RepA		Genetic Information Processing	repA	101.773	26.4668	18.7048	193.709	48.7955	296.796	0	0	0	0	0	0	Yes	Yes
09100 Metabolism	09108 Metabolism of cofactors and vitamins	00780 Biotin metabolism	K01012 bioB; biotin synthase [EC:2.8.1.6]		Metabolism of cofactors and vitamins	bioB	0	0	0	11.1449	16.2107	56.7376	0	0	0	0	0	0	Yes	Yes
09180 Brite Hierarchies	09183 Protein families: signaling and cellular processes	02048 Prokaryotic defense system [BR:ko02048]	K19092 parE1_3_4; toxin ParE1/3/4	Toxin-antitoxin system (KW-1277)	Toxin-antitoxin system	parE1_3_4	0	0	0	274.029	38.8889	5219.88	0	0	0	0	0	0	Yes	Yes
09190 Not Included in Pathway or Brite	09193 Unclassified: signaling and cellular processes	99978 Cell growth	K06384 spoIIM; stage II sporulation protein M	Sporulation (P37873)	Other signaling and cellular processes	spoIIM	0	0	0	356.021	41.8848	5755.67	0	0	0	0	0	0	Yes	Yes
09190 Not Included in Pathway or Brite	09191 Unclassified: metabolism	99980 Enzymes with EC numbers	K05521 draG; ADP-ribosyl-[dinitrogen reductase] hydrolase [EC:3.2.2.24]	Nitrogen fixation (P14300)	Other signaling and cellular processes	draG	295.095	97.8459	43.3524	121.382	263.305	248.366	0	0	0	0	0	0	Yes
09180 Brite Hierarchies	09182 Protein families: genetic information processing	03036 Chromosome and associated proteins [BR:ko03036]	K03466 ftsK, spoIIIE; DNA segregation ATPase FtsK/SpoIIIE, S-DNA-T family	Cell division (R4SXH4)	Other signaling and cellular processes	ftsK, spoIIIE	0	0	0	151.486	521.015	305.594	0	0	0	0	0	0	Yes	Yes
09180 Brite Hierarchies	09182 Protein families: genetic information processing	03400 DNA repair and recombination proteins [BR:ko03400]	K07455 recT; recombination protein RecT		Genetic Information Processing	recT	0	0	0	13.7255	47.0588	23.5294	0	0	0	0	0	0	Yes	Yes
09120 Genetic Information Processing	09124 Replication and repair	03030 DNA replication	K01972 E6.5.1.2, ligA, ligB; DNA ligase (NAD+) [EC:6.5.1.2]		Genetic Information Processing	ligA, ligB	0	0	0	131.88	304.258	244.029	0	0	0	0	0	0	Yes	Yes
09120 Genetic Information Processing	09124 Replication and repair	03410 Base excision repair	K01972 E6.5.1.2, ligA, ligB; DNA ligase (NAD+) [EC:6.5.1.2]				0	0	0	131.88	304.258	244.029	0	0	0	0	0	0	Yes	Yes
09120 Genetic Information Processing	09124 Replication and repair	03420 Nucleotide excision repair	K01972 E6.5.1.2, ligA, ligB; DNA ligase (NAD+) [EC:6.5.1.2]				0	0	0	131.88	304.258	244.029	0	0	0	0	0	0	Yes	Yes
09120 Genetic Information Processing	09124 Replication and repair	03430 Mismatch repair	K01972 E6.5.1.2, ligA, ligB; DNA ligase (NAD+) [EC:6.5.1.2]				0	0	0	131.88	304.258	244.029	0	0	0	0	0	0	Yes	Yes
09100 Metabolism	09101 Carbohydrate metabolism	00630 Glyoxylate and dicarboxylate metabolism	K00600 glyA, SHMT; glycine hydroxymethyltransferase [EC:2.1.2.1]		Carbohydrate, glycan and energy metabolism	glyA, SHMT	0	0	0	206.922	468.021	330.324	0	0	0	0	0	0	Yes	Yes
09100 Metabolism	09102 Energy metabolism	00680 Methane metabolism	K00600 glyA, SHMT; glycine hydroxymethyltransferase [EC:2.1.2.1]				0	0	0	206.922	468.021	330.324	0	0	0	0	0	0	Yes	Yes
09100 Metabolism	09105 Amino acid metabolism	"00260 Glycine, serine and threonine metabolism"	K00600 glyA, SHMT; glycine hydroxymethyltransferase [EC:2.1.2.1]				0	0	0	206.922	468.021	330.324	0	0	0	0	0	0	Yes	Yes
09100 Metabolism	09106 Metabolism of other amino acids	00460 Cyanoamino acid metabolism	K00600 glyA, SHMT; glycine hydroxymethyltransferase [EC:2.1.2.1]				0	0	0	206.922	468.021	330.324	0	0	0	0	0	0	Yes	Yes
09100 Metabolism	09108 Metabolism of cofactors and vitamins	00670 One carbon pool by folate	K00600 glyA, SHMT; glycine hydroxymethyltransferase [EC:2.1.2.1]				0	0	0	206.922	468.021	330.324	0	0	0	0	0	0	Yes	Yes
09160 Human Diseases	09176 Drug resistance: antineoplastic	01523 Antifolate resistance	K00600 glyA, SHMT; glycine hydroxymethyltransferase [EC:2.1.2.1]				0	0	0	206.922	468.021	330.324	0	0	0	0	0	0	Yes	Yes
09100 Metabolism	09104 Nucleotide metabolism	00230 Purine metabolism	K01923 purC; phosphoribosylaminoimidazole-succinocarboxamide synthase [EC:6.3.2.6]		Nucleotide metabolism	purC	0	0	0	90.7859	237.127	216.802	0	0	0	0	0	0	Yes	Yes
09120 Genetic Information Processing	09122 Translation	00970 Aminoacyl-tRNA biosynthesis	K01880 GARS, glyS1; glycyl-tRNA synthetase [EC:6.1.1.14]		Genetic Information Processing	GARS, glyS1	0	0	0	105.263	211.289	191.457	0	0	0	0	0	0	Yes	Yes
09180 Brite Hierarchies	09181 Protein families: metabolism	01007 Amino acid related enzymes [BR:ko01007]	K01880 GARS, glyS1; glycyl-tRNA synthetase [EC:6.1.1.14]				0	0	0	105.263	211.289	191.457	0	0	0	0	0	0	Yes	Yes
09180 Brite Hierarchies	09182 Protein families: genetic information processing	03016 Transfer RNA biogenesis [BR:ko03016]	K01880 GARS, glyS1; glycyl-tRNA synthetase [EC:6.1.1.14]				0	0	0	105.263	211.289	191.457	0	0	0	0	0	0	Yes	Yes
09180 Brite Hierarchies	09182 Protein families: genetic information processing	03029 Mitochondrial biogenesis [BR:ko03029]	K01880 GARS, glyS1; glycyl-tRNA synthetase [EC:6.1.1.14]				0	0	0	105.263	211.289	191.457	0	0	0	0	0	0	Yes	Yes
09120 Genetic Information Processing	09124 Replication and repair	03420 Nucleotide excision repair	K03702 uvrB; excinuclease ABC subunit B		Genetic Information Processing	uvrB	0	0	0	108.939	247.672	219.739	0	0	0	0	0	0	Yes	Yes
09190 Not Included in Pathway or Brite	09191 Unclassified: metabolism	99980 Enzymes with EC numbers	K18332 hndD; NADP-reducing hydrogenase subunit HndD [EC:1.12.1.3]	NADP degradation (Q46508)	Carbohydrate, glycan and energy metabolism	hndD	0	0	0	37.6812	27.2464	0.57971	0	0	0	0	0	0	Yes	Yes
09100 Metabolism	09105 Amino acid metabolism	00270 Cysteine and methionine metabolism	K00789 metK, MAT; S-adenosylmethionine synthetase [EC:2.5.1.6]	One-carbon metabolism (Q7U051)	Carbohydrate, glycan and energy metabolism	metK, MAT	0	0	0	6.33413	104.513	0	0	0	0	47.993	37.5218	1.7452
09100 Metabolism	09110 Biosynthesis of other secondary metabolites	00997 Biosynthesis of various secondary metabolites - part 3	K00789 metK, MAT; S-adenosylmethionine synthetase [EC:2.5.1.6]				0	0	0	6.33413	104.513	0	0	0	0	47.993	37.5218	1.7452
09180 Brite Hierarchies	09182 Protein families: genetic information processing	03032 DNA replication proteins [BR:ko03032]	K02315 dnaC; DNA replication protein DnaC		Genetic Information Processing	dnaC	625.899	1495.2	618.705	389.744	4511.54	0	0	0	0	0	0	0	Yes
09100 Metabolism	09108 Metabolism of cofactors and vitamins	00760 Nicotinate and nicotinamide metabolism	K06211 nadR; HTH-type transcriptional regulator, transcriptional repressor of NAD biosynthesis genes [EC:2.7.7.1 2.7.1.22]		Metabolism of cofactors and vitamins	nadR	5.24934	12.2485	0.874891	5.24934	38.4952	0.874891	0	0	0	0	0	0	Yes	Yes
09100 Metabolism	09108 Metabolism of cofactors and vitamins	00760 Nicotinate and nicotinamide metabolism	K08281 pncA; nicotinamidase/pyrazinamidase [EC:3.5.1.19 3.5.1.-]		Metabolism of cofactors and vitamins	pncA	100.901	100.901	1.8018	447.732	934.911	0	0	0	0	0	0	0	Yes	Yes
09100 Metabolism	09108 Metabolism of cofactors and vitamins	00770 Pantothenate and CoA biosynthesis	K00954 E2.7.7.3A, coaD, kdtB; pantetheine-phosphate adenylyltransferase [EC:2.7.7.3]		Metabolism of cofactors and vitamins	coaD, kdtB	0	0	0	312.102	921.444	0	0	0	0	0	0	0	Yes	Yes
09100 Metabolism	09108 Metabolism of cofactors and vitamins	00760 Nicotinate and nicotinamide metabolism	K00763 pncB, NAPRT1; nicotinate phosphoribosyltransferase [EC:6.3.4.21]		Metabolism of cofactors and vitamins	pncB, NAPRT1	0	0	0	534.826	1388.06	0	0	0	0	0	0	0	Yes	Yes
09180 Brite Hierarchies	09182 Protein families: genetic information processing	03021 Transcription machinery [BR:ko03021]	K24072 xpf; positive control factor		Genetic Information Processing	xpf	0	0	0	16.9205	265.651	0	0	0	0	0	0	0	Yes	Yes
09180 Brite Hierarchies	09183 Protein families: signaling and cellular processes	02000 Transporters [BR:ko02000]	K03811 pnuC; nicotinamide mononucleotide transporter		Other signaling and cellular processes	pnuC	2.886	10.101	0	15.873	67.8211	1.443	0	0	0	0	0	0	Yes	Yes
09180 Brite Hierarchies	09183 Protein families: signaling and cellular processes	02044 Secretion system [BR:ko02044]	K02245 comGC; competence protein ComGC		Other signaling and cellular processes	comGC	0	0	0	40.1235	225.309	0	0	0	0	0	0	0	Yes	Yes
09180 Brite Hierarchies	09183 Protein families: signaling and cellular processes	02044 Secretion system [BR:ko02044]	K02246 comGD; competence protein ComGD		Other signaling and cellular processes	comGD	0	0	0	50.3597	191.847	0	0	0	0	0	0	0	Yes	Yes

## Sheet: Supplementary Table S4
Supplementary Table S4. Genes encoded by significant abundant vOTUs in H.pylori-infected Apc+/1638N mice at 24-week pi.
KEGG_A	KEGG_B	KEGG_C	KEGG_D	Uniprot	Final category	Gene	Abundance in temperate_shared_cecum (RPK)	Abundance in temperate_shared_stool (RPK)	Abundance in temperate_shared_Int (RPK)	Abundance in temperate_specific_cecum (RPK)	Abundance in temperate_specific_stool (RPK)	Abundance in temperate_specific_Int (RPK)	Abundance in virulent_shared_cecum (RPK)	Abundance in virulent_shared_stool (RPK)	Abundance in virulent_shared_Int (RPK)	Abundance in virulent_specific_cecum (RPK)	Abundance in virulent_specific_stool (RPK)	Abundance in virulent_specific_Int (RPK)	AMGs exclusively detected in temperate vOTUs	AMGs exclusively detected at 24-week pi
09100 Metabolism	09105 Amino acid metabolism	00270 Cysteine and methionine metabolism	K00789 metK, MAT; S-adenosylmethionine synthetase [EC:2.5.1.6]	One-carbon metabolism (Q7U051)	Carbohydrate, glycan and energy metabolism	metK, MAT	6.28931	0	41.5094	0	0	0	0	0	0	0	0	0	Yes
09100 Metabolism	09110 Biosynthesis of other secondary metabolites	00997 Biosynthesis of various secondary metabolites - part 3	K00789 metK, MAT; S-adenosylmethionine synthetase [EC:2.5.1.6]				6.28931	0	41.5094	0	0	0	0	0	0	0	0	0	Yes
09180 Brite Hierarchies	09182 Protein families: genetic information processing	03036 Chromosome and associated proteins [BR:ko03036]	K23398 TRIP4; activating signal cointegrator 1		Genetic Information Processing	TRIP4	0	0	4.56621	0	0	0	0	0	0	0	0	0	Yes
09190 Not Included in Pathway or Brite	09191 Unclassified: metabolism	99980 Enzymes with EC numbers	K01449 cwlJ, sleB; N-acetylmuramoyl-L-alanine amidase [EC:3.5.1.28]	Cell wall biogenesis/degradation; germination; sporulation (P42249)	Other signaling and cellular processes	cwlJ, sleB	10.2339	27.7778	0	0	0	0	0	0	0	0	0	0	Yes
09190 Not Included in Pathway or Brite	09192 Unclassified: genetic information processing	99976 Replication and repair	K07467 nicK; putative DNA relaxase		Genetic Information Processing	nicK	62.1172	130.359	0	0	0	0	0	0	0	0	0	0	Yes
09180 Brite Hierarchies	09183 Protein families: signaling and cellular processes	02048 Prokaryotic defense system [BR:ko02048]	K18843 hicB; antitoxin HicB	Toxin-antitoxin system (KW-1277)	Toxin-antitoxin system	hicB	346	695.752	94.6519	0	0	0	0	0	0	0	0	0	Yes
09100 Metabolism	09104 Nucleotide metabolism	00240 Pyrimidine metabolism	K03465 thyX, thy1; thymidylate synthase (FAD) [EC:2.1.1.148]	Nucleotide biosynthesis (Q9WYT0)	Nucleotide metabolism	thyX, thy1	31.1526	49.8442	4.6729	0	0	0	0	0	0	0	0	0	Yes
09100 Metabolism	09108 Metabolism of cofactors and vitamins	00670 One carbon pool by folate	K03465 thyX, thy1; thymidylate synthase (FAD) [EC:2.1.1.148]			thyX, thy1	31.1526	49.8442	4.6729	0	0	0	0	0	0	0	0	0	Yes
09180 Brite Hierarchies	09182 Protein families: genetic information processing	03000 Transcription factors [BR:ko03000]	K03497 parB, spo0J; ParB family transcriptional regulator, chromosome partitioning protein		Genetic Information Processing	parB, spo0J	49.2019	388.582	69.089	0	0	0	0	0	0	0	0	0	Yes
09180 Brite Hierarchies	09182 Protein families: genetic information processing	03036 Chromosome and associated proteins [BR:ko03036]	K03497 parB, spo0J; ParB family transcriptional regulator, chromosome partitioning protein				49.2019	388.582	69.089	0	0	0	0	0	0	0	0	0	Yes
09180 Brite Hierarchies	09183 Protein families: signaling and cellular processes	04812 Cytoskeleton proteins [BR:ko04812]	K03497 parB, spo0J; ParB family transcriptional regulator, chromosome partitioning protein				49.2019	388.582	69.089	0	0	0	0	0	0	0	0	0	Yes
09100 Metabolism	09102 Energy metabolism	00720 Carbon fixation pathways in prokaryotes	K01491 folD; methylenetetrahydrofolate dehydrogenase (NADP+) / methenyltetrahydrofolate cyclohydrolase [EC:1.5.1.5 3.5.4.9]		Carbohydrate, glycan and energy metabolism	folD	3.4965	20.979	0	0	0	0	0	0	0	0	0	0	Yes	Yes
09100 Metabolism	09108 Metabolism of cofactors and vitamins	00670 One carbon pool by folate	K01491 folD; methylenetetrahydrofolate dehydrogenase (NADP+) / methenyltetrahydrofolate cyclohydrolase [EC:1.5.1.5 3.5.4.9]				3.4965	20.979	0	0	0	0	0	0	0	0	0	0	Yes
09100 Metabolism	09101 Carbohydrate metabolism	00630 Glyoxylate and dicarboxylate metabolism	K00281 GLDC, gcvP; glycine dehydrogenase [EC:1.4.4.2]		Carbohydrate, glycan and energy metabolism	GLDC, gcvP	11.4638	71.4286	1.32275	0	0	0	0	0	0	0	0	0	Yes	Yes
09100 Metabolism	09105 Amino acid metabolism	"00260 Glycine, serine and threonine metabolism"	K00281 GLDC, gcvP; glycine dehydrogenase [EC:1.4.4.2]				11.4638	71.4286	1.32275	0	0	0	0	0	0	0	0	0	Yes
09180 Brite Hierarchies	09183 Protein families: signaling and cellular processes	02048 Prokaryotic defense system [BR:ko02048]	K07339 hicA; mRNA interferase HicA [EC:3.1.-.-]	Toxin-antitoxin system (KW-1277)	Toxin-antitoxin system	hicA	475.155	1768.65	182.538	0	0	0	0	0	0	0	0	0	Yes
09100 Metabolism	09107 Glycan biosynthesis and metabolism	00540 Lipopolysaccharide biosynthesis	K03270 kdsC; 3-deoxy-D-manno-octulosonate 8-phosphate phosphatase (KDO 8-P phosphatase) [EC:3.1.3.45]		Carbohydrate, glycan and energy metabolism	kdsC	14.652	51.2821	0	0	0	0	0	0	0	0	0	0	Yes	Yes
09100 Metabolism	09104 Nucleotide metabolism	00230 Purine metabolism	K01945 purD; phosphoribosylamine---glycine ligase [EC:6.3.4.13]		Nucleotide metabolism	purD	3.80228	16.4766	0	0	0	0	0	0	0	0	0	0	Yes	Yes
09190 Not Included in Pathway or Brite	09191 Unclassified: metabolism	99980 Enzymes with EC numbers	K00986 ltrA; RNA-directed DNA polymerase [EC:2.7.7.49]	Antiviral defense (A0A1X8VAX6)	Other prokaryotic defense system	ltrA	413.121	165.93	147.15	0	0	0	301.283	183.42	155.247	0	0	0
09120 Genetic Information Processing	09124 Replication and repair	03030 DNA replication	K03469 rnhA, RNASEH1; ribonuclease HI [EC:3.1.26.4]		Genetic Information Processing	rnhA, RNASEH1	95.5556	40	8.88889	0	0	0	144.444	28.8889	11.1111	0	0	0		Yes
09180 Brite Hierarchies	09182 Protein families: genetic information processing	03032 DNA replication proteins [BR:ko03032]	K03469 rnhA, RNASEH1; ribonuclease HI [EC:3.1.26.4]				95.5556	40	8.88889	0	0	0	144.444	28.8889	11.1111	0	0	0
09180 Brite Hierarchies	09183 Protein families: signaling and cellular processes	02048 Prokaryotic defense system [BR:ko02048]	K19157 yafQ; mRNA interferase YafQ [EC:3.1.-.-]	Toxin-antitoxin system (KW-1277)	Toxin-antitoxin system	yafQ	17.7305	0	0	0	0	0	0	0	0	0	0	0	Yes
09190 Not Included in Pathway or Brite	09193 Unclassified: signaling and cellular processes	99992 Structural proteins	K07273 acm; lysozyme	Cell wall macromolecule catabolic process (Q8HA43)	Other signaling and cellular processes	acm	33213.1	3345.51	502.471	0	0	0	0	0	0	0	0	0	Yes
09180 Brite Hierarchies	09182 Protein families: genetic information processing	03032 DNA replication proteins [BR:ko03032]	K02315 dnaC; DNA replication protein DnaC		Genetic Information Processing	dnaC	29320	2504.71	452.268	0	0	0	0	0	0	0	0	0	Yes
09190 Not Included in Pathway or Brite	09191 Unclassified: metabolism	99980 Enzymes with EC numbers	K05521 draG; ADP-ribosyl-[dinitrogen reductase] hydrolase [EC:3.2.2.24]	Nitrogen fixation (P14300)	Other signaling and cellular processes	draG	46.9697	10.6061	10.6061	0	0	0	0	0	0	0	0	0	Yes
09180 Brite Hierarchies	09183 Protein families: signaling and cellular processes	02048 Prokaryotic defense system [BR:ko02048]	K07171 mazF, ndoA, chpA; mRNA interferase MazF [EC:3.1.-.-]	Toxin-antitoxin system (KW-1277)	Toxin-antitoxin system	mazF, ndoA, chpA	186.404	51.7178	41.9865	0	0	0	0	0	0	0	0	0	Yes
09100 Metabolism	09105 Amino acid metabolism	00270 Cysteine and methionine metabolism	K00558 DNMT1, dcm; DNA (cytosine-5)-methyltransferase 1 [EC:2.1.1.37]		Other prokaryotic defense system	DNMT1, dcm	23.8095	8.16327	2.72109	0	0	0	0	0	0	0	0	0	Yes
09160 Human Diseases	09161 Cancer: overview	05206 MicroRNAs in cancer	K00558 DNMT1, dcm; DNA (cytosine-5)-methyltransferase 1 [EC:2.1.1.37]				23.8095	8.16327	2.72109	0	0	0	0	0	0	0	0	0	Yes
09180 Brite Hierarchies	09182 Protein families: genetic information processing	03000 Transcription factors [BR:ko03000]	K00558 DNMT1, dcm; DNA (cytosine-5)-methyltransferase 1 [EC:2.1.1.37]				23.8095	8.16327	2.72109	0	0	0	0	0	0	0	0	0	Yes
09180 Brite Hierarchies	09182 Protein families: genetic information processing	03032 DNA replication proteins [BR:ko03032]	K00558 DNMT1, dcm; DNA (cytosine-5)-methyltransferase 1 [EC:2.1.1.37]				23.8095	8.16327	2.72109	0	0	0	0	0	0	0	0	0	Yes
09180 Brite Hierarchies	09182 Protein families: genetic information processing	03036 Chromosome and associated proteins [BR:ko03036]	K00558 DNMT1, dcm; DNA (cytosine-5)-methyltransferase 1 [EC:2.1.1.37]				23.8095	8.16327	2.72109	0	0	0	0	0	0	0	0	0	Yes
09180 Brite Hierarchies	09183 Protein families: signaling and cellular processes	02048 Prokaryotic defense system [BR:ko02048]	K00558 DNMT1, dcm; DNA (cytosine-5)-methyltransferase 1 [EC:2.1.1.37]				23.8095	8.16327	2.72109	0	0	0	0	0	0	0	0	0	Yes
09180 Brite Hierarchies	09182 Protein families: genetic information processing	03036 Chromosome and associated proteins [BR:ko03036]	K04095 fic; cell filamentation protein	Regulation of cell division (P20605)	Other signaling and cellular processes	fic	34.384	6.68577	0.95511	0	0	0	0	0	0	0	0	0	Yes	Yes
09180 Brite Hierarchies	09182 Protein families: genetic information processing	03012 Translation factors [BR:ko03012]	K04794 PTH2; peptidyl-tRNA hydrolase, PTH2 family [EC:3.1.1.29]	Negative regulation of proteasomal ubiquitin-dependent protein catabolic process (P34222)	Other signaling and cellular processes	PTH2	283.447	74.8299	4.53515	0	0	0	0	0	0	0	0	0	Yes	Yes
09120 Genetic Information Processing	09124 Replication and repair	03030 DNA replication	K03111 ssb; single-strand DNA-binding protein		Genetic Information Processing	ssb	436.07	455.862	308.792	0	0	0	0	0	0	22.3881	74.6269	34.8259
09120 Genetic Information Processing	09124 Replication and repair	03430 Mismatch repair	K03111 ssb; single-strand DNA-binding protein				436.07	455.862	308.792	0	0	0	0	0	0	22.3881	74.6269	34.8259
09120 Genetic Information Processing	09124 Replication and repair	03440 Homologous recombination	K03111 ssb; single-strand DNA-binding protein				436.07	455.862	308.792	0	0	0	0	0	0	22.3881	74.6269	34.8259
09180 Brite Hierarchies	09183 Protein families: signaling and cellular processes	02048 Prokaryotic defense system [BR:ko02048]	K19158 yoeB; toxin YoeB [EC:3.1.-.-]	Toxin-antitoxin system (KW-1277)	Toxin-antitoxin system	yoeB	87.1212	26.5152	49.2424	0	0	0	0	0	0	0	0	0	Yes
09120 Genetic Information Processing	09124 Replication and repair	03430 Mismatch repair	K06223 dam; DNA adenine methylase [EC:2.1.1.72]		Other prokaryotic defense system	dam	255.761	93.6939	102.751	0	0	0	0	0	0	0	0	0	Yes
09180 Brite Hierarchies	09182 Protein families: genetic information processing	03032 DNA replication proteins [BR:ko03032]	K06223 dam; DNA adenine methylase [EC:2.1.1.72]				255.761	93.6939	102.751	0	0	0	0	0	0	0	0	0	Yes
09180 Brite Hierarchies	09182 Protein families: genetic information processing	03400 DNA repair and recombination proteins [BR:ko03400]	K06223 dam; DNA adenine methylase [EC:2.1.1.72]				255.761	93.6939	102.751	0	0	0	0	0	0	0	0	0	Yes
09180 Brite Hierarchies	09183 Protein families: signaling and cellular processes	02048 Prokaryotic defense system [BR:ko02048]	K06223 dam; DNA adenine methylase [EC:2.1.1.72]				255.761	93.6939	102.751	0	0	0	0	0	0	0	0	0	Yes
09130 Environmental Information Processing	09132 Signal transduction	02020 Two-component system	K07699 spo0A; two-component system, response regulator, stage 0 sporulation protein A		Other signaling and cellular processes	spo0A	31.4961	10.4987	10.4987	0	0	0	0	0	0	0	0	0	Yes	Yes
09140 Cellular Processes	09145 Cellular community - prokaryotes	02024 Quorum sensing	K07699 spo0A; two-component system, response regulator, stage 0 sporulation protein A				31.4961	10.4987	10.4987	0	0	0	0	0	0	0	0	0	Yes
09190 Not Included in Pathway or Brite	09192 Unclassified: genetic information processing	99976 Replication and repair	K07495 K07495; putative transposase		Genetic Information Processing	transposase	43.6893	16.9903	14.5631	0	0	0	0	0	0	0	0	0	Yes
09100 Metabolism	09104 Nucleotide metabolism	00240 Pyrimidine metabolism	K01520 dut, DUT; dUTP pyrophosphatase [EC:3.6.1.23]		Nucleotide metabolism	dut, DUT	193.065	100.079	79.4589	0	0	0	0	0	0	0	0	0	Yes
09100 Metabolism	09111 Xenobiotics biodegradation and metabolism	00983 Drug metabolism - other enzymes	K01520 dut, DUT; dUTP pyrophosphatase [EC:3.6.1.23]				193.065	100.079	79.4589	0	0	0	0	0	0	0	0	0	Yes
09180 Brite Hierarchies	09182 Protein families: genetic information processing	03400 DNA repair and recombination proteins [BR:ko03400]	K01520 dut, DUT; dUTP pyrophosphatase [EC:3.6.1.23]				193.065	100.079	79.4589	0	0	0	0	0	0	0	0	0	Yes
09190 Not Included in Pathway or Brite	09191 Unclassified: metabolism	99980 Enzymes with EC numbers	K04068 nrdG; anaerobic ribonucleoside-triphosphate reductase activating protein [EC:1.97.1.4]		unknown	nrdG	268.695	120.576	91.3393	0	0	0	0	0	0	0	0	0	Yes
09100 Metabolism	09104 Nucleotide metabolism	00230 Purine metabolism	K21636 nrdD; ribonucleoside-triphosphate reductase (formate) [EC:1.1.98.6]		Nucleotide metabolism	nrdD	385.362	175.523	146.73	0	0	0	0	0	0	0	0	0	Yes
09100 Metabolism	09104 Nucleotide metabolism	00240 Pyrimidine metabolism	K21636 nrdD; ribonucleoside-triphosphate reductase (formate) [EC:1.1.98.6]				385.362	175.523	146.73	0	0	0	0	0	0	0	0	0	Yes
09180 Brite Hierarchies	09182 Protein families: genetic information processing	03000 Transcription factors [BR:ko03000]	K07727 K07727; putative transcriptional regulator		Genetic Information Processing	Transcriptional regulator	155.1	73.707	60.3421	0	0	0	0	0	0	0	0	0	Yes
09180 Brite Hierarchies	09182 Protein families: genetic information processing	03000 Transcription factors [BR:ko03000]	K07729 K07729; putative transcriptional regulator
09190 Not Included in Pathway or Brite	09192 Unclassified: genetic information processing	99973 Transcription	K07741 antB; anti-repressor protein		Genetic Information Processing	antB	582.585	358.967	564.78	0	0	0	0	0	0	0	0	0	Yes
09120 Genetic Information Processing	09124 Replication and repair	03440 Homologous recombination	K01159 ruvC; crossover junction endodeoxyribonuclease RuvC [EC:3.1.21.10]		Genetic Information Processing	ruvC	335.366	182.927	288.618	0	0	0	0	0	0	0	0	0	Yes
09190 Not Included in Pathway or Brite	09192 Unclassified: genetic information processing	99998 Others	K07504 K07504; predicted type IV restriction endonuclease		Genetic Information Processing	type IV restriction endonuclease	12.5786	2.69542	11.6801	0	0	0	0	0	0	0	0	0	Yes
09190 Not Included in Pathway or Brite	09191 Unclassified: metabolism	99980 Enzymes with EC numbers	K01185 E3.2.1.17; lysozyme [EC:3.2.1.17]		unknown	lysozyme	793.232	339.284	660.214	0	0	0	0	0	0	0	0	0	Yes
09180 Brite Hierarchies	09183 Protein families: signaling and cellular processes	02048 Prokaryotic defense system [BR:ko02048]	K07451 mcrA; 5-methylcytosine-specific restriction enzyme A [EC:3.1.21.-]		Other prokaryotic defense system	mcrA	91.195	34.5912	78.6164	0	0	0	0	0	0	0	0	0	Yes
09190 Not Included in Pathway or Brite	09192 Unclassified: genetic information processing	99976 Replication and repair	K06993 K06993; ribonuclease H-related protein		Genetic Information Processing	ribonuclease H-related protein	233.333	81.9444	185.417	0	0	0	0	0	0	0	0	0	Yes
09180 Brite Hierarchies	09182 Protein families: genetic information processing	03036 Chromosome and associated proteins [BR:ko03036]	K03496 parA, soj; chromosome partitioning protein		Genetic Information Processing	parA, soj	0	0	0	37.037	121.693	2.6455	0	0	0	0	0	0	Yes
09180 Brite Hierarchies	09183 Protein families: signaling and cellular processes	04812 Cytoskeleton proteins [BR:ko04812]	K03496 parA, soj; chromosome partitioning protein				0	0	0	37.037	121.693	2.6455	0	0	0	0	0	0	Yes
09100 Metabolism	09108 Metabolism of cofactors and vitamins	00785 Lipoic acid metabolism	K03801 lipB; lipoyl(octanoyl) transferase [EC:2.3.1.181]		Metabolism of cofactors and vitamins	lipB	0	0	0	0	0	0	1.443	20.202	0	0	0	0		Yes
09120 Genetic Information Processing	09124 Replication and repair	03410 Base excision repair	K07462 recJ; single-stranded-DNA-specific exonuclease [EC:3.1.-.-]		Genetic Information Processing	recJ	0	0	0	0	0	0	6.74536	52.2766	0.562114	0	0	0
09120 Genetic Information Processing	09124 Replication and repair	03430 Mismatch repair	K07462 recJ; single-stranded-DNA-specific exonuclease [EC:3.1.-.-]				0	0	0	0	0	0	6.74536	52.2766	0.562114	0	0	0
09120 Genetic Information Processing	09124 Replication and repair	03440 Homologous recombination	K07462 recJ; single-stranded-DNA-specific exonuclease [EC:3.1.-.-]				0	0	0	0	0	0	6.74536	52.2766	0.562114	0	0	0
09180 Brite Hierarchies	09182 Protein families: genetic information processing	03400 DNA repair and recombination proteins [BR:ko03400]	K01160 rusA; crossover junction endodeoxyribonuclease RusA [EC:3.1.21.10]		Genetic Information Processing	rusA	0	0	0	0	0	0	6.53595	47.9303	0	0	0	0
09190 Not Included in Pathway or Brite	09191 Unclassified: metabolism	99980 Enzymes with EC numbers	K01447 xlyAB; N-acetylmuramoyl-L-alanine amidase [EC:3.5.1.28]	Cell wall biogenesis/degradation (I6Y4D2)	Other signaling and cellular processes	xlyAB	0	0	0	0	0	0	24.735	21.2014	1.17786	0	0	0
09100 Metabolism	09108 Metabolism of cofactors and vitamins	00730 Thiamine metabolism	K04487 iscS, NFS1; cysteine desulfurase [EC:2.8.1.7]		Other prokaryotic defense system	iscS, NFS1	0	0	0	0	0	0	25.916	49.151	0	0	0	0
09120 Genetic Information Processing	"09123 Folding, sorting and degradation"	04122 Sulfur relay system	K04487 iscS, NFS1; cysteine desulfurase [EC:2.8.1.7]				0	0	0	0	0	0	25.916	49.151	0	0	0	0
09180 Brite Hierarchies	09182 Protein families: genetic information processing	03016 Transfer RNA biogenesis [BR:ko03016]	K04487 iscS, NFS1; cysteine desulfurase [EC:2.8.1.7]				0	0	0	0	0	0	25.916	49.151	0	0	0	0
09180 Brite Hierarchies	09182 Protein families: genetic information processing	03029 Mitochondrial biogenesis [BR:ko03029]	K04487 iscS, NFS1; cysteine desulfurase [EC:2.8.1.7]				0	0	0	0	0	0	25.916	49.151	0	0	0	0
09180 Brite Hierarchies	09183 Protein families: signaling and cellular processes	02048 Prokaryotic defense system [BR:ko02048]	K04487 iscS, NFS1; cysteine desulfurase [EC:2.8.1.7]				0	0	0	0	0	0	25.916	49.151	0	0	0	0
09100 Metabolism	09108 Metabolism of cofactors and vitamins	00785 Lipoic acid metabolism	K03644 lipA, LIAS, LIP1, LIP5; lipoyl synthase [EC:2.8.1.8]		Metabolism of cofactors and vitamins	lipA, LIAS, LIP1, LIP5	0	0	0	0	0	0	17.094	25.641	1.4245	0	0	0		Yes

## Sheet: Supplementary Table S5
Supplementary Table S5. The propotion of four categories
Time point	In Sig.vOTU to CRC	The association with bacteria in the phage-bacteria network
12-week pi	Temperate shared vOTUs (52.02%)	Hub taxa shared between phage-bacteria and bacteria-bacteria network	Ruminiclostridium unclassified (53.13%), Ruminococcaceae UCG-010 (50.59%), Helicobacter (53.13%)
		Selected hub taxa in phage-bacteria network	Ruminiclostridium (50%), Ruminococcaceae (51.22%), Helicobacter (53.13%)
		All hub taxa in phage-bacteria network	0.4634
		All taxa in phage-bacteria network	0.4665
	Temperate specific vOTUs (28.54%)	Hub taxa shared between phage-bacteria and bacteria-bacteria network	Ruminiclostridium unclassified (34.38%), Ruminococcaceae UCG-010 (36.47%), Helicobacter (34.38%)
		Selected hub taxa in phage-bacteria network	Ruminiclostridium (33.85%), Ruminococcaceae (32.93%), Helicobacter (34.38%)
		All hub taxa in phage-bacteria network	0.3757
		All taxa in phage-bacteria network	0.3676
	Virulent shared vOTUs (10.93%)	Hub taxa shared between phage-bacteria and bacteria-bacteria network	Ruminiclostridium unclassified (3.13%), Ruminococcaceae UCG-010 (9.41%), Helicobacter (3.13%)
		Selected hub taxa in phage-bacteria network	Ruminiclostridium (5.38%), Ruminococcaceae (8.94%), Helicobacter (3.13%)
		All hub taxa in phage-bacteria network	0.0732
		All taxa in phage-bacteria network	0.0769
	Virulent specific vOTUs (8.50%)	Hub taxa shared between phage-bacteria and bacteria-bacteria network	Ruminiclostridium unclassified (9.38%), Ruminococcaceae UCG-010 (3.53%), Helicobacter (9.38%)
		Selected hub taxa in phage-bacteria network	Ruminiclostridium (10.77%), Ruminococcaceae (6.91%), Helicobacter (9.38%)
		All hub taxa in phage-bacteria network	0.0877
		All taxa in phage-bacteria network	0.0889
24-week pi	Temperate shared vOTUs (53.26%)	Selected hub taxa in phage-bacteria network	Ruminococcaceae (52.34%), Acetatifactor (34.48%)
		All hub taxa in phage-bacteria network	0.4854
		All taxa in phage-bacteria network	0.5147
	Temperate specific vOTUs (2.17%)	Selected hub taxa in phage-bacteria network	Ruminococcaceae (0.94%), Acetatifactor (3.45%)
		All hub taxa in phage-bacteria network	0.0135
		All taxa in phage-bacteria network	0.0241
	Virulent shared vOTUs (38.04%)	Selected hub taxa in phage-bacteria network	Ruminococcaceae (42.06%), Acetatifactor (44.83%)
		All hub taxa in phage-bacteria network	0.4135
		All taxa in phage-bacteria network	0.3861
	Virulent specific vOTUs (6.52%)	Selected hub taxa in phage-bacteria network	Ruminococcaceae (4.67%), Acetatifactor (17.24%)
		All hub taxa in phage-bacteria network	0.0876
		All taxa in phage-bacteria network	0.0751
